# Supplementary material for: An Age Effect of Rumen Microbiome in Dairy Buffaloes Revealed by Metagenomics
Source: Microorganisms. 2022 Jul 25;10(8):1491. doi: 10.3390/microorganisms10081491 (PMC9332492; doi:10.3390/microorganisms10081491)
Supplement: Supplementary file 1 [file microorganisms-10-01491-s001.zip]

Archive with 5 entries (5 files):
- (1785928)  Supplementary  tables ú¿Table S1-S7ú⌐.xls
- Figure  S1. Gel images for the DNA integrity and purity..png
- Figure  S2.  Histogram of the LDA scores computed for differentially abundant rumen (bacteria & archaea).jpg
- Figure  S3.  Composition of predicated CAZyme genes of dairy buffalo rumen microbiota-01.jpg
- Figure  S4. Distribution of COG functional annotation of identified genes from dairy buffalo rumen microbiota..jpg
