# Supplementary material for: An Age Effect of Rumen Microbiome in Dairy Buffaloes Revealed by Metagenomics
Source: Microorganisms. 2022 Jul 25;10(8):1491. doi: 10.3390/microorganisms10081491 (PMC9332492; doi:10.3390/microorganisms10081491)
Supplement: Supplementary file 1 [file microorganisms-10-01491-s001.zip › (1785928) Supplementary tables ú¿Table S1-S7ú⌐.xls]

## Sheet: Table S1
Table S1. The background of each dairy buffalo in the present study
Buffaloes Age(years old)	Age(years old)	Parity
Y1	1	0
Y2	1	0
Y3	1	0
Y4	1	0
Y5	1	0
M1	3	1
M2	4	1
M3	4	1
M4	5	1
E1	6	2
E2	7	2
E3	8	2
O1	12	3
O2	13	4
O3	14	4

## Sheet: Table S2
Table S2 Concentration and purity of DNA for the present study.
sample name	Concentration (ng/μL)	DNA quantity (μg)	DNA purity (OD260/280)
Y1	42	2.94	2.14
Y2	69	4.83	2.01
Y3	101	7.07	2.04
Y4	96	6.72	1.87
Y5	76	5.32	2.11
M1	62	4.34	2.15
M2	34	2.38	2.05
M3	72	5.04	2.13
M4	26	1.82	2.16
E1	65	4.55	2.07
E2	49	3.43	2.05
E3	33	2.31	2.09
O1	120	8.4	2.17
O2	33	2.31	2.16
O3	70	4.9	2.14

## Sheet: TableS3
Table S3. Sequence and assembly data for analyzed samples of dairy buffalo rumen microbiota.
	Raw Data		Clean Data				Optimized Data				Assembly Data
	Raw reads	Raw base (Gb)	Clean reads	Clean base(Gb)	Percent in raw reads (%)	Percent in raw bases (%)	Optimized reads	Optimized bases (Gb)	Percent in raw reads (%)	Percent in raw bases (%)	Contigs	Contigs bases(bp)	N50 (bp)	N90 (bp)	Max (bp)	Min (bp)
Y1	64742228	9.78	63977185	9.57	98.82	97.87	63967317	9.57	98.8	97.85	768963	511402235	711	349	388006	300
Y2	61099912	9.23	60387828	9.03	98.83	97.87	60376557	9.03	98.82	97.85	776586	523875098	729	351	105543	300
Y3	57069272	8.62	56471361	8.45	98.95	98.06	56458233	8.45	98.93	98.04	746830	466750081	654	346	106352	300
Y4	55884198	8.44	55113040	8.23	98.62	97.56	55107470	8.23	98.61	97.55	667521	435382625	700	348	200115	300
Y5	50902442	7.69	50126092	7.48	98.47	97.37	50109784	7.48	98.44	97.34	554595	354890311	684	345	93821	300
M1	53712846	8.11	53022850	7.92	98.72	97.71	53012873	7.92	98.7	97.69	744876	498722606	718	349	178367	300
M2	55161372	8.33	54445352	8.14	98.7	97.7	54442260	8.14	98.7	97.7	805110	543518886	735	351	125324	300
M3	66141128	9.99	65339812	9.77	98.79	97.82	65337845	9.77	98.79	97.82	954151	635213621	716	350	134864	300
M4	60784384	9.18	59948626	8.96	98.63	97.58	59939233	8.95	98.61	97.57	847269	565682548	718	349	155921	300
E1	53419000	8.07	52740243	7.88	98.73	97.75	52738370	7.88	98.73	97.75	738025	509407603	752	352	90889	300
E2	58757654	8.87	58025526	8.67	98.75	97.77	57968174	8.67	98.66	97.67	738662	472008348	676	346	105833	300
E3	61279352	9.25	60567829	9.06	98.84	97.9	60546106	9.06	98.8	97.86	807443	566350217	762	353	280457	300
O1	55533846	8.39	54901871	8.21	98.86	97.92	54894394	8.21	98.85	97.91	761600	577460276	855	361	115532	300
O2	60663752	9.16	59942545	8.97	98.81	97.88	59941456	8.97	98.81	97.88	789091	579803840	820	358	187796	300
O3	60281662	9.1	59596386	8.91	98.86	97.91	59594591	8.91	98.86	97.91	845832	573941989	727	351	415681	300
Clean data: trimmed of adaptors, and low-quality reads (length<50 bp or with a quality value <20 or having N bases)
Optimized Data: removed the host contaminating sequences (host genomic and adaptor contaminations)

## Sheet: Table S4
Table S4. Distribution of dairy buffalo rumen microbiota at domain level.
Domain	O1	Y5	O3	Y3	M2	E2	M3	Y2	O2	M4	M1	Y4	Y1	E1	E3
d__unclassified	0.00234091	0.00243256	0.00256637	0.00265444	0.00245752	0.00258626	0.0025657	0.0026414	0.00264179	0.00226645	0.00221028	0.00273721	0.0024183	0.00244363	0.00263555
d__Eukaryota	0.00647213	0.0128799	0.00892597	0.00389743	0.0141089	0.00329481	0.002685	0.00337322	0.0041335	0.00311694	0.0134937	0.0026115	0.00881236	0.00513537	0.00410386
d__Bacteria	0.966384	0.975955	0.952793	0.977301	0.960348	0.977522	0.954889	0.978611	0.959771	0.953057	0.94697	0.982905	0.97532	0.97235	0.976453
d__Viruses	0.00323496	0.00123721	0.00310996	0.00160205	0.00381405	0.00209969	0.00346076	0.00130979	0.00343035	0.00458133	0.00467786	0.00112792	0.00121153	0.00292261	0.00448021
d__Archaea	0.0215676	0.0074952	0.0326046	0.0145452	0.0192716	0.0144969	0.0363993	0.0140642	0.0300231	0.0369782	0.0326477	0.0106188	0.0122376	0.0171481	0.0123274

## Sheet: Table S5
Table S5. Distribution of dairy buffalo rumen viruses at genus level.
Genus	O1	Y5	O3	Y3	M2	E2	M3	Y2	O2	M4	M1	Y4	Y1	E1	E3
g__unclassified_f__Myoviridae	0.228125	0.261077	0.288737	0.195958	0.195463	0.299681	0.280349	0.255568	0.273627	0.234321	0.192626	0.23004	0.28201	0.255635	0.291633
g__unclassified_d__Viruses	0.187695	0.243433	0.250634	0.279701	0.24465	0.248309	0.197373	0.303215	0.200252	0.250943	0.301067	0.28424	0.265245	0.204879	0.185039
g__unclassified_f__Siphoviridae	0.172577	0.222738	0.241832	0.239587	0.17866	0.205137	0.178371	0.20061	0.156946	0.210183	0.258281	0.2303	0.194677	0.168398	0.15231
g__Cp220likevirus	0.128549	0.0194349	0.0156802	0.0240773	0.0756011	0.0461506	0.0726085	0.0188844	0.149531	0.0408605	0.0279076	0.0109698	0.0146689	0.0574582	0.170268
g__N4likevirus	0.0748212	0.0144601	0.00993303	0.0832601	0.0940574	0.0228125	0.0611905	0.010798	0.0324052	0.0656436	0.0274451	0.0227184	0.0183361	0.103746	0.0195162
g__unclassified_f__Podoviridae	0.0543492	0.0405943	0.0359761	0.0420035	0.0656069	0.0388969	0.0492057	0.0478404	0.0372808	0.044948	0.0372048	0.0488771	0.0401299	0.0469584	0.0477935
g__T4likevirus	0.0314146	0.0482223	0.0358403	0.0358963	0.0250553	0.029015	0.0278366	0.0443541	0.0401542	0.0279957	0.0358493	0.0390757	0.0447402	0.0309631	0.0275332
g__Phikzlikevirus	0.0245621	0.0126691	0.0128745	0.00579965	0.0182125	0.0122998	0.0327872	0.00842533	0.0269734	0.0213984	0.00829254	0.00785408	0.0147213	0.0319684	0.0184351
g__Cp8unalikevirus	0.0131483	0.00351552	0.00255679	0.00289982	0.00912367	0.00504608	0.00670078	0.00368003	0.0102888	0.00499104	0.00315754	0.00344022	0.00319573	0.00804236	0.010755
g__unclassified_o__Caudovirales	0.0104287	0.00928628	0.00667481	0.00698594	0.0122578	0.00802467	0.00536729	0.00716638	0.00645137	0.00530656	0.00888258	0.0108399	0.00801551	0.00737216	0.0103759
g__Phi29likevirus	0.0095079	0.00610241	0.0137343	0.00619508	0.00818345	0.0081298	0.0107513	0.00687585	0.00370769	0.0217282	0.0176535	0.0160327	0.00230511	0.00522753	0.00863485
g__C5likevirus	0.00601739	0.0165826	0.0157254	0.00707381	0.00835756	0.00974174	0.0145017	0.0108948	0.00500538	0.0140839	0.0145917	0.00824354	0.0159786	0.00866787	0.00672536
g__unclassified_f__Phycodnaviridae	0.00591032	0.00252056	0.0046158	0.00118629	0.00128846	0.00171707	0.00160019	0.00305055	0.00237292	0.00154894	0.0022645	0.00279112	0.00351006	0.00393182	0.00117939
g__Spounalikevirus	0.00486102	0.00245423	0.00346185	0.00311951	0.00565877	0.0038196	0.00406714	0.00305055	0.00177969	0.00424525	0.00636293	0.00272621	0.00261945	0.00493711	0.00214818
g__Schizot4likevirus	0.00468971	0.00961794	0.00681057	0.00839192	0.00459666	0.00767425	0.00675079	0.0092485	0.00860183	0.00636787	0.00599614	0.00876282	0.0124162	0.00676898	0.00749758
g__unclassified_f__Mimiviridae	0.00424001	0.0196339	0.00943524	0.00426186	0.00543242	0.00360935	0.00443385	0.00552005	0.00378184	0.0023521	0.00580477	0.0120083	0.00581517	0.00366374	0.00428232
g__Chlorovirus	0.00419718	0.00689838	0.00633541	0.0051406	0.00466631	0.00588709	0.00421716	0.00590742	0.00413407	0.0050484	0.00886663	0.00701026	0.00770117	0.00471371	0.00342586
g__Twortlikevirus	0.00387597	0.00298488	0.0027378	0.00311951	0.00365643	0.00487087	0.00495058	0.00295371	0.00270661	0.00337038	0.00344459	0.00350513	0.00419111	0.00250207	0.00255535
g__T5likevirus	0.00239839	0.00165826	0.00167436	0.0021529	0.00137552	0.00126152	0.00108346	0.00227581	0.00203923	0.00137684	0.0011482	0.00227184	0.00204317	0.00160847	0.00106707
g__T7likevirus	0.00224849	0.000198992	0.000497783	8.78735e-05	0.0019501	7.00845e-05	0.00151684	0.000242107	0.000407845	0.000329867	9.56831e-05	0.000194729	0.000104778	0.000469137	0.000280808
g__Sp6likevirus	0.00214142	0	9.05059e-05	0	0.00116658	0.000280338	5.00058e-05	4.84215e-05	0.000203923	0.000372894	0.000414627	0	0.000157167	0.000134039	5.61616e-05
g__Phikmvlikevirus	0.00194869	0.000265322	0.000339397	8.78735e-05	0.00181081	0.0018222	0.00125015	0.000920008	0.000203923	0.00149157	0.00272697	0.000194729	0.000209556	0.00643389	0.000238687
g__Iridovirus	0.00182021	0.00371451	0.00214952	0.00391037	0.00144516	0.00262817	0.00208358	0.00314739	0.00363353	0.00321262	0.00157877	0.00279112	0.00618189	0.00301588	0.0042402
g__Viunalikevirus	0.00134909	0.000928628	0.00108607	0.000702988	0.000365643	0.00136665	0.000666744	0.000823165	0.00059323	0.000616708	0.0011163	0.000584188	0.000366723	0.00122869	0.000786263
g__L5likevirus	0.00122061	0.000397984	0.00083718	0.000790861	0.00189786	0.000805971	0.000966779	0.00101685	0.000926922	0.00104697	0.00154688	0.000584188	0.000943001	0.00399884	0.000533536
g__Marseillevirus	0.00119919	0.00338286	0.0022174	0.00158172	0.000887991	0.00164698	0.00411715	0.00256634	0.00133477	0.00127644	0.00124388	0.00220693	0.00324811	0.00187655	0.00102495
g__Cafeteriavirus	0.00107071	0.00444415	0.00420853	0.00316344	0.00118399	0.000210253	0.00153351	0.00184002	0.00181677	0.000544998	0.00116414	0.00207711	0.00324811	0.000871255	0.00115131
g__Bppunalikevirus	0.00100647	0.000198992	0.000724047	0.00109842	0.00412655	0.00119144	0.00121681	0.00159791	0.000834229	0.000602366	0.000462468	0.000259639	0.000523889	0.00198825	0.000182525
g__Percavirus	0.00100647	0.00179093	0.000678794	0.000746924	0.000992461	0.000805971	0.00048339	0.0006779	0.000278076	0.000114736	0.000637887	0.00123329	0.000733445	0.000625517	0.000308889
g__Mimivirus	0.000942225	0.00311754	0.00348448	0.00197715	0.00254209	0.00171707	0.0014335	0.0020337	0.00113084	0.00265328	0.00108441	0.00538751	0.00172883	0.00180953	0.000814344
g__Xp10likevirus	0.000899396	0.0015256	0.000724047	0.000307557	0.000626817	0.00112135	0.000966779	0.00101685	0.00070446	0.00121907	0.000861148	0.00181747	0.00125733	0.000603177	0.000912627
g__Yualikevirus	0.000856568	0.0023879	0.000294144	0.000659051	0.00156704	0.00126152	0.00195023	0.00125896	0.000500538	0.0023521	0.000446521	0.000714008	0.00277661	0.000625517	0.000210606
g__Skunalikevirus	0.000792325	0.00132661	0.000656168	0.00175747	0.000818345	0.00094614	0.00103345	0.00256634	0.000815691	0.000745787	0.0014193	0.00194729	0.00136211	0.000826576	0.000505455
g__unclassified_f__Marseilleviridae	0.000770911	0.00311754	0.00151597	0.00158172	0.00113175	0.00220766	0.00126681	0.00251792	0.00164992	0.00139118	0.0019615	0.00175256	0.00183361	0.00131805	0.00102495
g__Bronlikevirus	0.000685254	0.000132661	0.000113132	0.000351494	0.000139293	0.000175211	0.000250029	4.84215e-05	0.00139038	0.000172105	0.000446521	0.000324549	5.23889e-05	0.000647856	0.000182525
g__Lambdalikevirus	0.00066384	0.000397984	0.00083718	8.78735e-05	0.000261174	0.000105127	0.000366709	0.000242107	9.26922e-05	0.000286841	0.000302996	0.000194729	5.23889e-05	0.000737216	0.000238687
g__Bcep78likevirus	0.000513941	6.63306e-05	0.000158385	0.00026362	0.00235057	0.000770929	0.00103345	4.84215e-05	0.000296615	0.00048763	0.000191366	6.49098e-05	5.23889e-05	0.00102763	1.40404e-05
g__Phifllikevirus	0.000513941	0.00192359	0.000972939	0.00285589	0.000731287	0.00301363	0.00251696	0.00532636	0.000741537	0.00143421	0.00127577	0.0033104	0.002829	0.00156379	0.000421212
g__Pithovirus	0.000513941	0.00278588	0.000248891	0.00219684	0.00100987	0.00168203	0.000750088	0.00121054	0.000278076	0.000401578	0.00125983	0.00220693	0.00172883	0.00140741	0.000631818
g__Betaentomopoxvirus	0.000492526	0.000198992	0.000271518	8.78735e-05	0.000121881	0.000140169	0.000383378	0.000290529	0.000241	0.000243815	0.000191366	0.00012982	0.000209556	0.000290418	7.0202e-05
g__Alphabaculovirus	0.000449698	0.000464314	0.000248891	0.000395431	0.00010447	0.00063076	0.000350041	0.000193686	9.26922e-05	0.000329867	9.56831e-05	0.000324549	0.00351006	0.000335098	0.000210606
g__Prymnesiovirus	0.000449698	0.000464314	0.00083718	0.000527241	0.000783522	0.000210253	0.000566733	0.000290529	0.000574691	0.000444604	0.000637887	0.000389459	0.000419111	0.000469137	0.000575657
g__Alphalipothrixvirus	0.000385455	0.000862298	0.000271518	0.000878735	0.000365643	0.000455549	0.000550064	0.000920008	0.000148307	0.000344209	0.000382732	0.000778917	0.000733445	0.000513817	0.000940707
g__Omegalikevirus	0.000385455	0.00106129	0.000972939	0.00101054	0.000679052	0.00108631	0.00048339	0.00217897	0.000611768	0.00147723	0.000430574	0.0012982	0.000890612	0.000692536	0.000477374
g__Che8likevirus	0.000364041	0.000530645	0.000158385	0.000439367	0.000400467	0.000210253	0.00113347	0.000290529	9.26922e-05	0.000272499	7.97359e-05	0.000519278	0.000209556	0.000424458	0.000772222
g__Phicbklikevirus	0.000299799	0.000663306	0.00083718	0.000702988	0.00010447	0.000385464	0.000300035	0.000823165	0.00101961	0.000444604	0.000430574	0.00103856	0.001886	6.70196e-05	0.000856465
g__Cervidpoxvirus	0.000278385	0.00112762	4.5253e-05	0	0.000295997	0.000105127	0	4.84215e-05	0.000111231	0	0.000350838	0	0	0.000111699	5.61616e-05
g__Ranavirus	0.000214142	0.000397984	0.000678794	0.00026362	0.000348232	0.000420507	0.000416715	0.000581058	0.00109377	0.000157763	0.000143525	0.000843827	0.000733445	0.000156379	0.000196566
g__Avipoxvirus	0.000214142	0.000729637	0.000226265	0.000175747	0.00076611	0.000280338	1.66686e-05	0	5.56153e-05	4.30262e-05	0.000223261	0.00012982	0.000104778	8.93595e-05	8.42424e-05
g__unclassified_f__Circoviridae	0.000192728	0.000198992	2.26265e-05	0	0.00114917	3.50422e-05	0.000100012	0	0.000296615	0.00106131	0.00167445	6.49098e-05	0	0.000424458	2.80808e-05
g__Sfi1unalikevirus	0.000171314	0	0.000656168	4.39367e-05	0	0.000105127	0	9.68429e-05	3.70769e-05	1.43421e-05	1.59472e-05	0	0	0	0
g__Felixounalikevirus	0.000171314	0.000663306	0.000362024	8.78735e-05	0.000261174	0.00175211	0.000583401	0.000145264	0.000926922	0.000344209	0.000430574	0.000324549	0.000523889	0.000357438	0.00129172
g__Tectivirus	0.000171314	0.00855665	2.26265e-05	0.00544815	0.000208939	7.00845e-05	0.000350041	0.00576215	0.000296615	0.000329867	0.000143525	0.00564715	0.0105302	0.000111699	0.000126364
g__Rhadinovirus	0.000171314	0.000729637	0.000701421	0.00127417	0.000191528	0.00143673	0.000733419	0.00101685	0.000815691	0.000530656	0.000478415	0.000973647	0.00214795	0.000469137	0.000659899
g__Phietalikevirus	0.000149899	0.000198992	0.000113132	0.000439367	6.96464e-05	0.000105127	5.00058e-05	0.000145264	5.56153e-05	5.73682e-05	6.37887e-05	0.000649098	0	0	0.000196566
g__Tunalikevirus	0.000149899	0.000198992	0.000113132	0.000351494	0.000156704	0	5.00058e-05	0.000290529	0.000537614	0.000444604	3.18944e-05	0.000584188	5.23889e-05	0.000201059	0.000112323
g__Betabaculovirus	0.000149899	0	0.000113132	0	0.000121881	0.000210253	0.000300035	4.84215e-05	9.26922e-05	0.000258157	7.97359e-05	0.00012982	0.000314334	2.23399e-05	9.82829e-05
g__Bcep22likevirus	0.000128485	0.000729637	0.000181012	0.000527241	0.000887991	0.000560676	0.000616739	0.000484215	0.000370769	0.000315525	0.00218476	0.000714008	0.000157167	0.000469137	0.000322929
g__Phieco32likevirus	0.000128485	0	0.000135759	0	5.22348e-05	0.000490591	1.66686e-05	0.000242107	0.00124207	0.000129079	0.000159472	6.49098e-05	0	0	0.0019797
g__Phaeovirus	0.000128485	0	4.5253e-05	0	6.96464e-05	0.000105127	0	0.000193686	5.56153e-05	1.43421e-05	0	0	5.23889e-05	0.000156379	2.80808e-05
g__Jerseylikevirus	0.000107071	0.000132661	0.000429903	0.000307557	0.000626817	0.000420507	0.000150018	0	0.000185384	4.30262e-05	3.18944e-05	0	0.000209556	0.000111699	4.21212e-05
g__Prasinovirus	0.000107071	0.00106129	0.000497783	0.000571178	0.000487525	0.000490591	0.000416715	0.000871586	0.000648845	0.000258157	0.000255155	0.000389459	0.000838223	0.000804236	0.00108111
g__Lymphocystivirus	8.56568e-05	0.000265322	6.78794e-05	0.00013181	8.7058e-05	7.00845e-05	5.00058e-05	0.000532636	0.000111231	4.30262e-05	6.37887e-05	0.000194729	0.000104778	8.93595e-05	0.000126364
g__Sap6likevirus	8.56568e-05	0.000397984	0.000656168	4.39367e-05	0.00010447	0.000105127	0.000100012	0	3.70769e-05	0.000301183	0.000446521	0	0	0.000357438	8.42424e-05
g__Pestivirus	6.42426e-05	0	6.78794e-05	0	8.7058e-05	7.00845e-05	6.66744e-05	0	7.41537e-05	7.17103e-05	3.18944e-05	6.49098e-05	0	6.70196e-05	2.80808e-05
g__Pbunalikevirus	6.42426e-05	0.00112762	0.000339397	0.00175747	0.000835756	0.000911098	0.000466721	0.0006779	0.000815691	0.000960918	0.000653835	0.0012982	0.000628667	0.000781896	0.000379091
g__P2likevirus	6.42426e-05	6.63306e-05	0	4.39367e-05	6.96464e-05	0	3.33372e-05	0	9.26922e-05	1.43421e-05	9.56831e-05	6.49098e-05	0	6.70196e-05	0
g__Hk578likevirus	6.42426e-05	0	0.000158385	0	0.000121881	0.000280338	0.000283366	0	0.000148307	0.00055934	0.000127577	0	0	0.000223399	4.21212e-05
g__Megalocytivirus	6.42426e-05	6.63306e-05	0	4.39367e-05	0	0	1.66686e-05	0.000145264	0	1.43421e-05	4.78415e-05	0	0	2.23399e-05	0
g__unclassified_f__Poxviridae	4.28284e-05	0.000331653	0.000158385	0.00013181	0.000191528	0.000105127	5.00058e-05	0.000435793	0.000370769	0.000143421	6.37887e-05	0.000584188	0.000366723	4.46798e-05	0.000140404
g__unclassified_f__Iridoviridae	4.28284e-05	0	4.5253e-05	8.78735e-05	0	0.000140169	0	0.000290529	5.56153e-05	0.000157763	1.59472e-05	0	5.23889e-05	2.23399e-05	2.80808e-05
g__Curtovirus	4.28284e-05	0	0	0	1.74116e-05	0	5.00058e-05	0	3.70769e-05	1.43421e-05	3.18944e-05	0	0	2.23399e-05	0
g__F116likevirus	4.28284e-05	0.000464314	0.000135759	0.00013181	0.000139293	0.000105127	1.66686e-05	4.84215e-05	0.000111231	0.000301183	6.37887e-05	0.000259639	0.000157167	2.23399e-05	0.00137596
g__Luz24likevirus	4.28284e-05	0	0	0	0	0	0	4.84215e-05	3.70769e-05	0	3.18944e-05	0.00012982	0.000104778	6.70196e-05	1.40404e-05
g__Cjwunalikevirus	4.28284e-05	0	4.5253e-05	0	0.000191528	0.000140169	1.66686e-05	0	1.85384e-05	1.43421e-05	0.000143525	0	0	2.23399e-05	1.40404e-05
g__Varicellovirus	4.28284e-05	0.000132661	2.26265e-05	0.000351494	0.000139293	0.000140169	0.000133349	0.000435793	7.41537e-05	7.17103e-05	3.18944e-05	0.000194729	0.000157167	0.000134039	2.80808e-05
g__Coccolithovirus	4.28284e-05	0.000265322	6.78794e-05	8.78735e-05	0	0	0	0.000193686	0	2.86841e-05	0	0	0.000104778	8.93595e-05	0
g__Scutavirus	2.14142e-05	0	6.78794e-05	0	5.22348e-05	0	0.000100012	0	7.41537e-05	0	4.78415e-05	0	0.000157167	2.23399e-05	0
g__Pgonelikevirus	2.14142e-05	6.63306e-05	0.000113132	4.39367e-05	5.22348e-05	3.50422e-05	0	9.68429e-05	0.000111231	0	0	6.49098e-05	0.000104778	0	1.40404e-05
g__P23likevirus	2.14142e-05	0.000132661	0.000226265	0	6.96464e-05	3.50422e-05	5.00058e-05	4.84215e-05	0.000148307	0	3.18944e-05	6.49098e-05	0.000157167	2.23399e-05	0
g__Cyprinivirus	2.14142e-05	0	9.05059e-05	4.39367e-05	5.22348e-05	3.50422e-05	1.66686e-05	9.68429e-05	0	5.73682e-05	0	0.000194729	0	2.23399e-05	2.80808e-05
g__Mastadenovirus	2.14142e-05	0.000464314	0.000859806	0.000571178	1.74116e-05	3.50422e-05	0.000333372	4.84215e-05	0.000222461	5.73682e-05	0.00011163	0.000259639	0.000157167	0.00111699	0
g__Punalikevirus	2.14142e-05	0	9.05059e-05	0	3.48232e-05	3.50422e-05	5.00058e-05	0.000145264	3.70769e-05	0.000114736	0.00011163	0.00012982	0.000104778	4.46798e-05	0
g__I3likevirus	2.14142e-05	0.000198992	0.000181012	0.000219684	0.000121881	3.50422e-05	0.000100012	0.000193686	9.26922e-05	0.00090355	0.000143525	0.000194729	0.000209556	0.000223399	0.000252727
g__Sfi21dtunalikevirus	2.14142e-05	0	0.000248891	0.000175747	1.74116e-05	0.000245296	0.000133349	9.68429e-05	0.00035223	0.000301183	0.000143525	0.00012982	5.23889e-05	6.70196e-05	0.000505455
g__unclassified_f__Herpesviridae	0	0.000265322	0	0	0	3.50422e-05	0.00011668	0.000242107	1.85384e-05	1.43421e-05	3.18944e-05	0	0.000366723	8.93595e-05	0
g__Ahjdlikevirus	0	0.000397984	4.5253e-05	0.000351494	3.48232e-05	0.000981182	0.000183355	0.00033895	0	0.000172105	0	0.000389459	0.0004715	0.000335098	0.00122152
g__Ascovirus	0	0	0	0	0	3.50422e-05	0	0	0	0	0.000143525	0	0	0	0
g__Chilikevirus	0	0	0	0	0	0	1.66686e-05	0	0	1.43421e-05	0	0	0	0	0
g__Circovirus	0	0	6.78794e-05	0	0	0	0	0	0	0	0	0	5.23889e-05	0	0
g__Hapunalikevirus	0	0	0	0	0	0	3.33372e-05	0	3.70769e-05	0	0.000877095	0	0	0.000156379	0
g__Iebhlikevirus	0	0.000132661	2.26265e-05	0	5.22348e-05	7.00845e-05	1.66686e-05	9.68429e-05	5.56153e-05	8.60523e-05	0.000207313	0	5.23889e-05	2.23399e-05	1.40404e-05
g__Asfivirus	0	0	0	4.39367e-05	0	0	0	0	0	0	0	0.00012982	0	8.93595e-05	0
g__unclassified_f__Microviridae	0	0	0.000158385	0	5.22348e-05	0	0	0	1.85384e-05	2.86841e-05	0	0	0	2.23399e-05	0
g__Simplexvirus	0	0	0	0	0	0	1.66686e-05	0	7.41537e-05	1.43421e-05	3.18944e-05	6.49098e-05	0	0.000111699	0
g__Orthopoxvirus	0	0	0.000678794	0.000219684	8.7058e-05	0.000245296	6.66744e-05	0.000193686	0.000722999	0.000143421	3.18944e-05	0	5.23889e-05	4.46798e-05	5.61616e-05
g__Parapoxvirus	0	0	0	0	0	3.50422e-05	0	0	0	0	0	0	0	0	0
g__Phic3unalikevirus	0	0	0	0	0	0	3.33372e-05	0.000532636	0	1.43421e-05	0	0.00012982	5.23889e-05	0	0
g__Mastrevirus	0	0	0	0	1.74116e-05	0	0	0	1.85384e-05	1.43421e-05	0.000159472	0	0	2.23399e-05	0
g__Phie125likevirus	0	6.63306e-05	0	0	0	0	0	0	0	1.43421e-05	0	0	0	8.93595e-05	0
g__Picobirnavirus	0	0	0	0.00013181	0	0	0	0	0	0	0	0	0.000157167	0	0
g__PhiCD119likevirus	0	6.63306e-05	0	0.000219684	0	0	0	0	1.85384e-05	0	0	0	0.000104778	4.46798e-05	1.40404e-05
g__Lentivirus	0	0	0	0	0	0	0	0	5.56153e-05	4.30262e-05	0	0	5.23889e-05	0	1.40404e-05
g__P22likevirus	0	0.000132661	0	0	3.48232e-05	3.50422e-05	0	0	0	0	0	6.49098e-05	0	0.000178719	0
g__Spbetalikevirus	0	0	6.78794e-05	0	1.74116e-05	0.000140169	0	0	0	4.30262e-05	4.78415e-05	0	0	0	1.40404e-05
g__Andromedalikevirus	0	0	0.000181012	4.39367e-05	8.7058e-05	0.000140169	0.000233361	0.000193686	0.000296615	0.000172105	0.000271102	0	0	0.000201059	0.000365051
g__Phijlunalikevirus	0	0	2.26265e-05	0	5.22348e-05	0	0	4.84215e-05	0	0	0	0	0	2.23399e-05	0
g__Macavirus	0	0	0	0.00013181	0	0.000140169	3.33372e-05	4.84215e-05	1.85384e-05	1.43421e-05	7.97359e-05	0	0	0	2.80808e-05
g__Whispovirus	0	0	0	0.000219684	0	0	0	0	1.85384e-05	0	0	0.000259639	0.000104778	0	0
g__Chloriridovirus	0	0	0	4.39367e-05	0	0	0	0.000242107	0	1.43421e-05	0	0	0.000523889	0	0
g__unclassified_f__Nudiviridae	0	0	6.78794e-05	0.00013181	0	0	1.66686e-05	0	0.000148307	1.43421e-05	4.78415e-05	0	0	4.46798e-05	4.21212e-05
g__Hpunalikevirus	0	0	0	0	0	0	0	0	0	0	3.18944e-05	0	0	0	0
g__Barnyardlikevirus	0	0	0	4.39367e-05	0	0	0	9.68429e-05	0	0	0	0.000519278	0.000104778	0	0
g__Dinodnavirus	0	0	0	0	0	0	0	4.84215e-05	0	2.86841e-05	0	6.49098e-05	5.23889e-05	4.46798e-05	2.80808e-05

## Sheet: Table S6
Table S6. Statistical table of species and functional contribution analysis of KEGG pathway level 3.
Function	Taxon	Y1	O3	O2	O1	M4	M3	E3	E2	E1	Y2	Y3	Y4	Y5	M2	M1
Biosynthesis of amino acids	g__Prevotella	0.00990833	0.00722597	0.00844086	0.0132148	0.00857352	0.00867531	0.0120499	0.00961849	0.0147392	0.0127051	0.0119309	0.0115811	0.0124502	0.0154571	0.00846636
Biosynthesis of amino acids	g__unclassified_d__Bacteria	0.00187768	0.00176524	0.00284175	0.00117157	0.00154503	0.00163754	0.00154212	0.00182383	0.00143017	0.00158039	0.00169337	0.00176394	0.00145636	0.00103022	0.00161068
Biosynthesis of amino acids	g__Bacteroides	0.00162727	0.00207636	0.00201998	0.00133564	0.00112589	0.00123972	0.00167852	0.00171553	0.00124084	0.00180176	0.00165564	0.00202355	0.00150582	0.0012467	0.00100395
Biosynthesis of amino acids	g__Clostridium	0.001024	0.000990317	0.000666841	0.000995719	0.00122957	0.00129455	0.000975339	0.00136825	0.000779752	0.000840563	0.00105973	0.00105541	0.000923381	0.000704757	0.00121681
Biosynthesis of amino acids	g__unclassified_f__Lachnospiraceae	0.000845384	0.000571328	0.000449185	0.000818312	0.000882522	0.00105301	0.000443186	0.000848674	0.000741309	0.000735121	0.00080793	0.000792236	0.000798711	0.000499191	0.000875531
Biosynthesis of amino acids	g__unclassified_p__Firmicutes	0.00122965	0.000917944	0.000679225	0.000981962	0.00124223	0.00138323	0.000859337	0.00146543	0.000867639	0.00103216	0.00124219	0.00122846	0.00095754	0.000653991	0.00141871
Biosynthesis of amino acids	g__Alistipes	0.000716866	0.000618272	0.000730251	0.000307622	0.000361627	0.000494275	0.000579159	0.000651584	0.000395093	0.000740671	0.000720445	0.000865966	0.000602025	0.000283165	0.000363172
Biosynthesis of amino acids	g__Butyrivibrio	0.000635973	0.000416976	0.000265439	0.000506024	0.000787126	0.000659263	0.000245866	0.000581354	0.000547788	0.00065597	0.000626145	0.000672831	0.000632123	0.00042904	0.000703773
Biosynthesis of amino acids	g__Ruminococcus	0.000856155	0.000902757	0.000469382	0.00169596	0.00158006	0.00208932	0.0008135	0.00110347	0.00078151	0.000755582	0.00092757	0.000929977	0.000968201	0.000677527	0.00128601
Biosynthesis of amino acids	g__Methanobrevibacter	0.00048165	0.00110497	0.00103582	0.000860361	0.00130364	0.00130123	0.000427146	0.000561842	0.000646902	0.000515213	0.000584386	0.000378237	0.000266817	0.000681108	0.00124683
Biosynthesis of amino acids	g__Faecalibacterium	0.000768194	0.000360999	0.000338736	0.000363548	0.0008675	0.00118513	0.000265891	0.000791409	0.000733994	0.000858837	0.000891696	0.000791394	0.000649529	0.000434952	0.000842915
Biosynthesis of amino acids	g__Eubacterium	0.000597322	0.000659924	0.000318325	0.00104249	0.000965473	0.00109345	0.000462945	0.000688129	0.000460015	0.000417394	0.000548512	0.000543837	0.000590929	0.000407721	0.000795543
Biosynthesis of amino acids	g__Lactobacillus	0.00121495	2.94552e-05	2.18985e-05	1.68675e-05	3.08118e-05	3.01184e-05	2.76726e-05	4.91294e-05	1.97319e-05	0.000752498	0.000422242	0.000532822	0.000955291	2.59232e-05	3.59637e-05
Biosynthesis of amino acids	g__Acetobacter	0.000688929	0.000375612	0.000198256	0.000271375	0.000163982	6.05315e-05	0.000329575	0.000284353	0.000228051	0.000317222	0.000268463	0.000235248	0.00056511	0.000173276	0.000270038
Biosynthesis of amino acids	g__unclassified_f__Ruminococcaceae	0.000453321	0.000266018	0.000149037	0.000274126	0.000426376	0.000321623	0.000188928	0.000459706	0.000245629	0.000485783	0.000463816	0.000529972	0.000533417	0.00021307	0.000292794
Biosynthesis of amino acids	g__unclassified_o__Clostridiales	0.000176033	0.000123804	0.00010237	0.000140144	0.000181746	0.000210435	9.96957e-05	0.000180565	0.000130696	0.000141374	0.000161338	0.000161713	0.000149328	0.000106251	0.000209024
Biosynthesis of amino acids	g__Parabacteroides	9.17749e-05	0.000146413	0.000109758	7.14774e-05	6.31039e-05	7.93002e-05	9.23128e-05	0.000109191	6.46958e-05	9.44547e-05	0.00010031	0.000120701	8.11548e-05	5.3097e-05	7.00053e-05
Biosynthesis of amino acids	g__Treponema	0.000149948	0.000245077	0.000183852	0.000214193	0.000313107	0.000286739	0.000205765	0.000288039	0.000229242	0.000198383	0.000198575	0.000270234	0.000225914	0.00022876	0.000181059
Biosynthesis of amino acids	g__unclassified_o__Bacteroidales	3.31534e-05	4.72894e-05	7.91428e-05	5.15594e-05	3.26759e-05	2.58438e-05	5.18396e-05	3.92781e-05	3.54381e-05	2.94295e-05	2.85625e-05	3.49859e-05	3.45216e-05	2.92204e-05	2.75929e-05
Biosynthesis of amino acids	g__Blautia	0.000155614	0.000104301	8.36607e-05	0.000142417	0.000157952	0.000174519	7.21824e-05	0.000135757	0.000118222	0.000124949	0.000135811	0.000136315	0.000123364	9.85194e-05	0.000195692
Biosynthesis of amino acids	others	0.00615111	0.00710584	0.00697557	0.00499056	0.00626571	0.0062428	0.00588746	0.00637062	0.00587995	0.00559772	0.005506	0.00570646	0.00532539	0.0050939	0.00633737
Purine metabolism	g__Prevotella	0.0064487	0.00468781	0.00545368	0.00857651	0.00569569	0.00566033	0.00800896	0.00621636	0.00964127	0.00827137	0.00774745	0.00745407	0.00824711	0.0102228	0.00557667
Purine metabolism	g__unclassified_d__Bacteria	0.00249565	0.00238351	0.00409193	0.00139557	0.00213177	0.00202044	0.00199259	0.00244865	0.00167716	0.00190569	0.00212428	0.00226404	0.00181195	0.00106706	0.00221406
Purine metabolism	g__Bacteroides	0.00105474	0.00131243	0.00124497	0.000844869	0.000759549	0.000819927	0.00106255	0.00111924	0.000794324	0.00117595	0.00108259	0.00131158	0.000959425	0.000766154	0.000650944
Purine metabolism	g__Clostridium	0.00109563	0.00108748	0.000620652	0.00124694	0.00133121	0.00130934	0.00116204	0.00148907	0.000804077	0.000887818	0.0010964	0.00116672	0.00105545	0.000810099	0.00144878
Purine metabolism	g__unclassified_f__Lachnospiraceae	0.000350158	0.000248989	0.000210002	0.000390344	0.000403843	0.000478356	0.000230516	0.000375366	0.000337881	0.000319632	0.000362639	0.000351868	0.000364	0.000223587	0.000437269
Purine metabolism	g__unclassified_p__Firmicutes	0.00108638	0.000817152	0.000596255	0.000983637	0.00112814	0.00123053	0.000777541	0.00139971	0.000767788	0.00092717	0.00115954	0.00120112	0.00090757	0.000601747	0.0013048
Purine metabolism	g__Alistipes	0.000485353	0.000505916	0.000603962	0.000268205	0.000282789	0.000344273	0.000468309	0.000464854	0.000298928	0.000475693	0.000501796	0.000559191	0.000411286	0.000212331	0.000261171
Purine metabolism	g__Butyrivibrio	0.000364912	0.000211709	0.000134314	0.000251636	0.000453844	0.000368004	0.000136876	0.000326237	0.000322515	0.000378716	0.000371189	0.00040629	0.000367626	0.000239675	0.000432681
Purine metabolism	g__Ruminococcus	0.000504145	0.000523636	0.000234665	0.00111098	0.000977973	0.00122006	0.000496407	0.000645928	0.000421232	0.000384938	0.000507434	0.000519087	0.000545456	0.000426538	0.000780909
Purine metabolism	g__Methanobrevibacter	0.000252886	0.000578577	0.000576802	0.00044956	0.000703737	0.000716404	0.000238112	0.000303611	0.000352567	0.000281346	0.000316728	0.000204279	0.000138377	0.00036787	0.00067246
Purine metabolism	g__Faecalibacterium	0.000663405	0.000303815	0.000260975	0.000305469	0.000782302	0.00106412	0.000235084	0.000716031	0.000652799	0.000749191	0.000783828	0.000655079	0.000574901	0.000378273	0.00071388
Purine metabolism	g__Eubacterium	0.000307525	0.000367155	0.000175879	0.000525643	0.000463164	0.000501154	0.000250328	0.000358143	0.000234232	0.000211668	0.000282713	0.000270234	0.000296842	0.000209773	0.000413025
Purine metabolism	g__Lactobacillus	0.00165874	2.18038e-05	1.86031e-05	2.03367e-05	2.2588e-05	2.28958e-05	3.50555e-05	4.65871e-05	1.8201e-05	0.00101641	0.00055192	0.000736324	0.00130283	2.9732e-05	3.37315e-05
Purine metabolism	g__Acetobacter	0.000427797	0.000222698	0.000121558	0.000171307	0.000106032	4.5153e-05	0.000227648	0.000176751	0.000137103	0.000200121	0.000173792	0.0001472	0.000351888	0.000110628	0.000174858
Purine metabolism	g__unclassified_f__Ruminococcaceae	0.000231008	0.000133757	5.37895e-05	0.000136495	0.00021508	0.000132216	9.53403e-05	0.000227025	0.000116407	0.00025102	0.000250743	0.00028682	0.000287487	9.81214e-05	0.00013598
Purine metabolism	g__unclassified_o__Clostridiales	8.03311e-05	4.844e-05	3.73656e-05	5.06024e-05	7.11084e-05	7.37973e-05	3.77112e-05	7.65859e-05	5.15412e-05	5.63925e-05	6.63568e-05	6.97127e-05	6.59247e-05	4.32621e-05	7.41597e-05
Purine metabolism	g__Parabacteroides	1.53706e-05	8.98614e-05	5.12382e-05	4.80902e-05	3.79391e-05	2.71704e-05	3.92515e-05	3.08886e-05	1.99588e-05	2.07968e-05	1.48079e-05	2.25465e-05	2.11046e-05	2.83677e-05	2.44305e-05
Purine metabolism	g__Treponema	5.77801e-05	9.90662e-05	6.46856e-05	0.000113287	0.000164805	0.000157421	9.34282e-05	0.00015635	0.000119412	8.96339e-05	9.44237e-05	0.000141434	0.000122566	0.000122055	8.94753e-05
Purine metabolism	g__unclassified_o__Bacteroidales	3.13583e-05	7.70898e-05	0.000160518	3.92378e-05	3.23469e-05	1.87196e-05	0.000100014	5.6502e-05	3.76495e-05	2.43284e-05	3.10409e-05	2.99972e-05	3.77852e-05	2.60937e-05	2.56707e-05
Purine metabolism	g__Blautia	7.40482e-05	6.13842e-05	4.72518e-05	7.45877e-05	8.64594e-05	8.40661e-05	4.57315e-05	7.98909e-05	6.61134e-05	6.79962e-05	7.50309e-05	6.94535e-05	7.20893e-05	6.15106e-05	0.000108821
Purine metabolism	others	0.00459666	0.00613302	0.00560458	0.00451546	0.00556981	0.00487578	0.00570618	0.00493493	0.00456698	0.00395011	0.00406022	0.00414499	0.00420866	0.00434508	0.00583753
Carbon metabolism	g__Prevotella	0.0060567	0.00462177	0.00517958	0.00825597	0.0053214	0.00536377	0.00739639	0.00590576	0.00900389	0.00781266	0.00735389	0.00711873	0.00767098	0.00937196	0.0052104
Carbon metabolism	g__unclassified_d__Bacteria	0.00202589	0.00192535	0.00337401	0.00116427	0.00159635	0.00154576	0.00173716	0.00190664	0.00139938	0.00154967	0.00168469	0.00181927	0.00145731	0.000932324	0.00168974
Carbon metabolism	g__Bacteroides	0.000971659	0.00142461	0.00128361	0.000853363	0.000751983	0.000776346	0.00111636	0.00108803	0.000725659	0.00103911	0.000987545	0.00117067	0.000896329	0.000754841	0.00063259
Carbon metabolism	g__Clostridium	0.00102579	0.000999924	0.00067104	0.00097616	0.0011834	0.00119186	0.00102054	0.00137867	0.000728721	0.00082823	0.00103922	0.00105949	0.000940932	0.000694013	0.0012064
Carbon metabolism	g__unclassified_f__Lachnospiraceae	0.000614039	0.000400464	0.000289517	0.000570503	0.00061185	0.000702647	0.000310294	0.000605378	0.000509912	0.000530908	0.000592936	0.000595279	0.000589333	0.00036571	0.000633582
Carbon metabolism	g__unclassified_p__Firmicutes	0.000956344	0.000842005	0.000632026	0.000878425	0.00104733	0.00120989	0.000789173	0.001308	0.000695551	0.000846056	0.00107856	0.00105865	0.000822572	0.000571333	0.00115189
Carbon metabolism	g__Alistipes	0.000412426	0.000410072	0.000447378	0.000203486	0.000199399	0.000289588	0.00035337	0.000392527	0.00022516	0.000379725	0.000394423	0.000454169	0.000333685	0.000162816	0.000206047
Carbon metabolism	g__Butyrivibrio	0.000396775	0.000232535	0.000150685	0.000295241	0.000492276	0.000425489	0.000154828	0.00037651	0.000366685	0.000422776	0.00040161	0.000439656	0.00039243	0.00027532	0.000447624
Carbon metabolism	g__Ruminococcus	0.000434921	0.000441311	0.000229828	0.000781467	0.000745021	0.000945657	0.000379662	0.000521293	0.00035183	0.000347268	0.000421375	0.00045987	0.000462851	0.000327962	0.000602207
Carbon metabolism	g__Methanobrevibacter	0.000437333	0.000994919	0.000954444	0.000765078	0.00115775	0.00119235	0.000381414	0.000516463	0.000576309	0.000473563	0.000532527	0.000342991	0.000248759	0.000615448	0.00109045
Carbon metabolism	g__Faecalibacterium	0.000417643	0.000211652	0.000202933	0.00022143	0.000477638	0.000645653	0.000169063	0.000456973	0.00041267	0.000461399	0.000485935	0.000426698	0.000359431	0.000246384	0.000465916
Carbon metabolism	g__Eubacterium	0.000403058	0.000412258	0.000216115	0.000618534	0.000548253	0.000636907	0.000298025	0.000428309	0.000273923	0.000272041	0.000362267	0.000348563	0.000374371	0.000248999	0.000474163
Carbon metabolism	g__Lactobacillus	0.00128103	1.63384e-05	9.46099e-06	1.48338e-05	1.78182e-05	1.93583e-05	2.06084e-05	4.03586e-05	1.28711e-05	0.000785067	0.000427323	0.000568327	0.000987855	1.94992e-05	3.15613e-05
Carbon metabolism	g__Acetobacter	0.000572247	0.000334305	0.000178483	0.000247749	0.000149673	5.47338e-05	0.000321183	0.000257723	0.000204294	0.000262904	0.000218773	0.000187952	0.000463068	0.00015497	0.000249142
Carbon metabolism	g__unclassified_f__Ruminococcaceae	0.000276671	0.000180586	0.000107685	0.000169153	0.000263655	0.000199724	0.000121419	0.000292552	0.000155191	0.000306515	0.000298451	0.000336253	0.000323096	0.000129218	0.000197739
Carbon metabolism	g__unclassified_o__Clostridiales	0.000157128	0.000102576	8.36607e-05	0.000110775	0.000168697	0.000180415	7.72283e-05	0.000177196	0.000111247	0.000122483	0.000155018	0.000151217	0.000132357	8.94804e-05	0.00019253
Carbon metabolism	g__Parabacteroides	3.72485e-05	9.14148e-05	6.26127e-05	4.39631e-05	4.16124e-05	3.96992e-05	5.34331e-05	5.52944e-05	3.61185e-05	4.20982e-05	4.36183e-05	4.71662e-05	3.88731e-05	3.06985e-05	3.70178e-05
Carbon metabolism	g__Treponema	0.000152023	0.000210904	0.000161794	0.000156353	0.000210803	0.000202329	0.000179633	0.000212661	0.000170273	0.000159368	0.000168525	0.000197476	0.000174421	0.000169694	0.000145033
Carbon metabolism	g__unclassified_o__Bacteroidales	4.0446e-05	5.65517e-05	9.96594e-05	2.79928e-05	2.7303e-05	2.2601e-05	6.24625e-05	4.55702e-05	3.29433e-05	2.89811e-05	3.27137e-05	3.32366e-05	3.2636e-05	1.98972e-05	2.59807e-05
Carbon metabolism	g__Blautia	0.000125377	8.00814e-05	5.92109e-05	0.000116457	0.000133116	0.00013595	5.67262e-05	0.000112686	8.99845e-05	9.79862e-05	0.000109727	0.000118304	0.000101099	6.76503e-05	0.000157992
Carbon metabolism	others	0.00464843	0.00533456	0.0049886	0.00381103	0.00478531	0.00474131	0.00466392	0.00508365	0.00430536	0.00412764	0.00420532	0.00428895	0.00411293	0.00390684	0.00505966
Pyrimidine metabolism	g__Prevotella	0.00561875	0.00420876	0.00489601	0.00753551	0.00502846	0.00494025	0.00698651	0.00544955	0.00835291	0.00721057	0.00676251	0.00653686	0.00716055	0.00894082	0.00487352
Pyrimidine metabolism	g__unclassified_d__Bacteria	0.00203341	0.00193576	0.00320786	0.00115716	0.00180529	0.00178067	0.00162806	0.00205498	0.00145869	0.00164542	0.0018412	0.00189028	0.00152417	0.000897703	0.00187204
Pyrimidine metabolism	g__Bacteroides	0.000784182	0.00108438	0.000959387	0.000670931	0.000601707	0.0006288	0.000837826	0.000867105	0.000597288	0.000874813	0.000798078	0.00097507	0.000729886	0.000573664	0.000514281
Pyrimidine metabolism	g__Clostridium	0.00101985	0.00103933	0.000620014	0.00114609	0.00123828	0.00118921	0.00110366	0.00134651	0.000718685	0.000801828	0.00100124	0.00106338	0.000962399	0.00071192	0.00130908
Pyrimidine metabolism	g__unclassified_f__Lachnospiraceae	0.000365922	0.000252786	0.000196395	0.000385619	0.000427692	0.000476882	0.000225577	0.00039545	0.000344005	0.000328601	0.00037912	0.000364048	0.000367626	0.000240983	0.00046604
Pyrimidine metabolism	g__unclassified_p__Firmicutes	0.000988488	0.000781829	0.000547781	0.000931121	0.00104475	0.00108809	0.000692187	0.00128893	0.00067769	0.000839498	0.00102844	0.00108463	0.000827794	0.000536484	0.00120088
Pyrimidine metabolism	g__Alistipes	0.000318464	0.000338563	0.000353671	0.000178185	0.000193917	0.000233823	0.00029999	0.000325474	0.000191366	0.000317334	0.000335316	0.000371304	0.000281177	0.000137802	0.000179385
Pyrimidine metabolism	g__Butyrivibrio	0.000252549	0.000155445	9.99783e-05	0.000189191	0.000325827	0.000273325	0.000100439	0.000231029	0.000235536	0.000264305	0.000258798	0.000274963	0.000269356	0.000187033	0.000318961
Pyrimidine metabolism	g__Ruminococcus	0.000391839	0.000419737	0.000188157	0.000890627	0.000771008	0.000957449	0.000392621	0.000481824	0.000319624	0.000295696	0.000389033	0.000403763	0.000437177	0.000328133	0.000604935
Pyrimidine metabolism	g__Methanobrevibacter	0.000207896	0.000492109	0.000464386	0.000374015	0.000574733	0.000597552	0.000191318	0.000253147	0.000283902	0.000232577	0.00025762	0.000163527	0.000122784	0.00030653	0.000562212
Pyrimidine metabolism	g__Faecalibacterium	0.000521928	0.000248126	0.000201711	0.000252773	0.000620403	0.000815357	0.000195408	0.000553389	0.000491995	0.000586404	0.000617967	0.000519346	0.000454293	0.000295444	0.000556446
Pyrimidine metabolism	g__Eubacterium	0.000269491	0.000329013	0.00015414	0.000472708	0.000417823	0.000461061	0.000227967	0.000315432	0.000202536	0.000188517	0.000253531	0.000247752	0.000267035	0.000192832	0.000384316
Pyrimidine metabolism	g__Lactobacillus	0.00124283	3.30796e-05	1.20654e-05	2.19516e-05	2.11626e-05	1.46907e-05	2.94254e-05	3.83883e-05	1.66134e-05	0.000765672	0.000424225	0.000558803	0.000974293	2.33649e-05	2.80269e-05
Pyrimidine metabolism	g__Acetobacter	0.000338827	0.000177767	0.000101573	0.000132188	8.60757e-05	4.04362e-05	0.000195567	0.000137092	0.000107335	0.000159536	0.000142131	0.00012271	0.000270734	8.85708e-05	0.000139328
Pyrimidine metabolism	g__unclassified_f__Ruminococcaceae	0.000170199	0.000104992	4.19367e-05	0.000104734	0.000161844	0.000101459	7.87686e-05	0.000169951	8.45979e-05	0.000185994	0.00018259	0.000214256	0.000222215	7.11181e-05	0.000101008
Pyrimidine metabolism	g__unclassified_o__Clostridiales	6.48483e-05	4.37801e-05	3.20505e-05	4.64155e-05	7.30273e-05	7.40921e-05	3.23998e-05	7.29632e-05	5.05206e-05	5.34216e-05	6.38165e-05	6.62789e-05	5.69317e-05	4.12155e-05	6.91992e-05
Pyrimidine metabolism	g__Parabacteroides	1.82316e-05	7.41558e-05	4.16709e-05	3.28377e-05	2.87284e-05	2.43207e-05	3.3887e-05	2.82828e-05	2.00155e-05	1.94515e-05	1.51797e-05	2.26113e-05	2.2265e-05	2.51273e-05	2.03381e-05
Pyrimidine metabolism	g__Treponema	7.37117e-05	0.000114714	8.61057e-05	0.000104076	0.0001568	0.000144155	0.000110531	0.000145164	0.000115273	8.99141e-05	9.6902e-05	0.000131975	0.000114734	0.000110003	9.79082e-05
Pyrimidine metabolism	g__unclassified_o__Bacteroidales	4.62802e-05	9.86635e-05	0.000170883	5.70623e-05	4.69304e-05	3.54738e-05	0.000118817	7.28361e-05	5.98763e-05	4.75917e-05	5.43989e-05	5.32563e-05	5.85997e-05	4.88902e-05	4.10483e-05
Pyrimidine metabolism	g__Blautia	5.55362e-05	5.5171e-05	3.9598e-05	6.32829e-05	7.26435e-05	7.59592e-05	3.6224e-05	6.57177e-05	5.07474e-05	5.01142e-05	5.62577e-05	5.31915e-05	5.32329e-05	4.90039e-05	9.31957e-05
Pyrimidine metabolism	others	0.00416505	0.00581303	0.00526526	0.00408647	0.0053305	0.00458054	0.00547827	0.00451692	0.00421447	0.00364758	0.00377156	0.00381113	0.00381609	0.00398847	0.0054477
Starch and sucrose metabolism	g__Prevotella	0.00394582	0.00285347	0.00308524	0.0049774	0.00335196	0.00333169	0.00455265	0.00367263	0.00543054	0.0049191	0.00476988	0.00459618	0.00500585	0.0059405	0.00323915
Starch and sucrose metabolism	g__unclassified_d__Bacteria	0.00164286	0.00134643	0.00196555	0.00104459	0.00152255	0.001728	0.0014257	0.00173002	0.00152707	0.00166448	0.00180942	0.00176731	0.00150126	0.0012073	0.00151029
Starch and sucrose metabolism	g__Bacteroides	0.00078278	0.00109433	0.000998826	0.000850073	0.00063389	0.000705693	0.00094841	0.000905748	0.000744654	0.000905756	0.000854522	0.000968462	0.000819816	0.000785597	0.00058131
Starch and sucrose metabolism	g__Clostridium	0.000331871	0.000306518	0.000185978	0.000339922	0.000422977	0.000481255	0.000283047	0.000484811	0.000279026	0.000287344	0.000365737	0.00035556	0.000320993	0.000252808	0.000414203
Starch and sucrose metabolism	g__unclassified_f__Lachnospiraceae	0.000377253	0.000227703	0.000175879	0.000352124	0.000412122	0.000477963	0.00018112	0.00037543	0.000335103	0.000323669	0.00037912	0.000359642	0.000379448	0.000224326	0.000434603
Starch and sucrose metabolism	g__unclassified_p__Firmicutes	0.000401543	0.000301341	0.00021452	0.000376707	0.000443701	0.00051609	0.000229242	0.000527394	0.000323026	0.00036145	0.000433828	0.000416397	0.000331074	0.000233934	0.000521474
Starch and sucrose metabolism	g__Alistipes	0.000333161	0.000326884	0.000367331	0.000151389	0.000159158	0.000229155	0.000276407	0.000309967	0.000163129	0.000308982	0.000322614	0.000376098	0.000276318	0.00012791	0.000163759
Starch and sucrose metabolism	g__Butyrivibrio	0.000344773	0.00022684	0.000148346	0.00027305	0.000474293	0.000421559	0.000162264	0.000367867	0.000330397	0.000357863	0.00036995	0.000374155	0.000364218	0.00026071	0.000458476
Starch and sucrose metabolism	g__Ruminococcus	0.00027123	0.00031348	0.000123524	0.000705025	0.000607848	0.000772612	0.000286233	0.000352105	0.000257423	0.000205222	0.000279615	0.000296603	0.000338907	0.000253149	0.000459716
Starch and sucrose metabolism	g__Methanobrevibacter	1.06024e-05	2.90525e-05	2.99775e-05	2.00974e-05	3.60202e-05	3.69478e-05	8.02027e-06	1.36647e-05	1.72938e-05	1.41262e-05	1.4684e-05	8.87605e-06	6.59972e-06	1.75663e-05	2.98871e-05
Starch and sucrose metabolism	g__Faecalibacterium	0.000556203	0.000254972	0.000225735	0.000269102	0.000660425	0.000840415	0.000216388	0.000584722	0.00051666	0.000607761	0.000657124	0.000560034	0.000486276	0.000324267	0.000611942
Starch and sucrose metabolism	g__Eubacterium	0.000327439	0.000308935	0.000137397	0.000571819	0.000511081	0.000594506	0.000224568	0.000332847	0.000249598	0.000194795	0.000259851	0.000248724	0.000284296	0.000219153	0.000400438
Starch and sucrose metabolism	g__Lactobacillus	0.00117366	1.24264e-05	5.10256e-06	1.69273e-05	1.31581e-05	1.20866e-05	1.36504e-05	2.28804e-05	6.18041e-06	0.00072262	0.000406691	0.000530425	0.00088458	1.17677e-05	1.916e-05
Starch and sucrose metabolism	g__Acetobacter	0.000116458	6.13842e-05	3.07217e-05	4.12117e-05	2.79061e-05	1.19392e-05	5.24239e-05	3.85154e-05	2.88608e-05	5.24125e-05	4.20074e-05	3.60873e-05	8.37657e-05	2.26259e-05	3.97461e-05
Starch and sucrose metabolism	g__unclassified_f__Ruminococcaceae	0.000130875	7.89883e-05	3.2954e-05	8.08682e-05	0.000112666	7.65488e-05	5.48671e-05	0.000138109	6.07835e-05	0.00014328	0.000145911	0.000169293	0.000160932	5.28696e-05	7.63299e-05
Starch and sucrose metabolism	g__unclassified_o__Clostridiales	0.000183662	0.000103438	8.36607e-05	0.000117893	0.000189531	0.000219181	9.39062e-05	0.000216602	0.000134325	0.00016004	0.000190272	0.000166377	0.000146282	9.7155e-05	0.000215472
Starch and sucrose metabolism	g__Parabacteroides	5.81167e-05	0.000123862	0.000104762	8.21243e-05	6.95733e-05	8.01355e-05	9.75711e-05	7.01031e-05	8.69226e-05	7.44987e-05	7.4845e-05	7.59324e-05	7.1219e-05	8.80023e-05	7.27336e-05
Starch and sucrose metabolism	g__Treponema	2.72071e-05	3.91778e-05	1.95067e-05	5.19781e-05	7.85098e-05	7.45343e-05	3.13906e-05	6.92133e-05	5.1768e-05	3.73334e-05	4.20074e-05	6.08366e-05	5.49735e-05	5.52004e-05	4.21644e-05
Starch and sucrose metabolism	g__unclassified_o__Bacteroidales	4.02217e-05	4.18816e-05	5.80416e-05	4.32453e-05	3.27307e-05	3.71443e-05	3.86673e-05	3.75621e-05	3.01082e-05	3.81743e-05	4.2627e-05	4.40563e-05	4.06862e-05	3.21197e-05	2.30044e-05
Starch and sucrose metabolism	g__Blautia	0.00010967	5.91981e-05	4.53384e-05	7.74588e-05	0.000116065	0.000119196	4.39787e-05	9.57801e-05	7.9268e-05	8.62705e-05	0.000101177	8.85014e-05	8.6159e-05	6.31024e-05	0.000134678
Starch and sucrose metabolism	others	0.00273131	0.003013	0.00272237	0.00227831	0.00282865	0.00281349	0.00258492	0.00276548	0.00251571	0.00249674	0.00262416	0.00266159	0.00259086	0.0023274	0.00297538
Aminoacyl-tRNA biosynthesis	g__Prevotella	0.00350933	0.00267226	0.00301545	0.00486519	0.00316073	0.00313948	0.00431421	0.00343734	0.00530597	0.00455989	0.00427558	0.00411972	0.00451247	0.00560662	0.00306746
Aminoacyl-tRNA biosynthesis	g__unclassified_d__Bacteria	0.00119436	0.00139003	0.00243158	0.000697548	0.000945133	0.000834765	0.00119938	0.00117733	0.000745675	0.000860687	0.000948636	0.00106318	0.000845707	0.000483899	0.00100953
Aminoacyl-tRNA biosynthesis	g__Bacteroides	0.000668117	0.000980882	0.000843676	0.000590421	0.000491015	0.000516483	0.000727189	0.000749652	0.000454062	0.000707934	0.000646034	0.000810118	0.000583604	0.000464229	0.000418853
Aminoacyl-tRNA biosynthesis	g__Clostridium	0.000792597	0.000761061	0.000412723	0.000943382	0.0010237	0.000861002	0.000977039	0.00107341	0.000498005	0.00058276	0.000748326	0.00084329	0.000751933	0.000551094	0.00102813
Aminoacyl-tRNA biosynthesis	g__unclassified_f__Lachnospiraceae	0.000169133	0.000108156	8.91353e-05	0.000207972	0.000184487	0.000220164	9.03476e-05	0.000181073	0.000162222	0.000147035	0.000171809	0.000181214	0.000182544	9.94858e-05	0.000170828
Aminoacyl-tRNA biosynthesis	g__unclassified_p__Firmicutes	0.0006974	0.000557636	0.000376261	0.000702811	0.000735262	0.000785534	0.000544582	0.000958246	0.000465685	0.00058674	0.000740829	0.000785304	0.000591582	0.000386175	0.000855255
Aminoacyl-tRNA biosynthesis	g__Alistipes	0.000206381	0.000189273	0.000238651	0.000105631	0.000118642	0.000145777	0.000185475	0.000197217	0.000112211	0.000195524	0.000212082	0.000242634	0.000179208	8.28859e-05	0.000108573
Aminoacyl-tRNA biosynthesis	g__Butyrivibrio	0.000171769	0.000115175	6.3091e-05	0.000143553	0.000226922	0.000156291	7.15982e-05	0.000175099	0.000152186	0.000192385	0.00017026	0.000211211	0.000193568	0.000119497	0.000203753
Aminoacyl-tRNA biosynthesis	g__Ruminococcus	0.000258159	0.000298349	0.0001189	0.000622063	0.000519579	0.00065317	0.000270777	0.000315369	0.000218356	0.000182463	0.000245539	0.000274445	0.000295827	0.000207556	0.000405708
Aminoacyl-tRNA biosynthesis	g__Methanobrevibacter	0.000218835	0.000497977	0.000451417	0.000377843	0.000577913	0.000586694	0.000195089	0.000253719	0.000285716	0.000239528	0.000272676	0.000172468	0.000122276	0.00030744	0.000540758
Aminoacyl-tRNA biosynthesis	g__Faecalibacterium	0.000526921	0.000246457	0.000206228	0.000253909	0.000604832	0.000809314	0.000193389	0.000562033	0.00050084	0.000587581	0.000620012	0.000512738	0.000440006	0.000286121	0.000549687
Aminoacyl-tRNA biosynthesis	g__Eubacterium	0.000306347	0.000314803	0.000135696	0.000518466	0.000478679	0.000523067	0.000229295	0.000333165	0.000214613	0.000183248	0.000253779	0.000244966	0.000277478	0.000192491	0.000376999
Aminoacyl-tRNA biosynthesis	g__Lactobacillus	0.000935869	8.39934e-06	5.42147e-06	6.28044e-06	8.27861e-06	7.56644e-06	1.15258e-05	2.26262e-05	5.21649e-06	0.000557591	0.000299628	0.000415037	0.000725897	8.07256e-06	1.79819e-05
Aminoacyl-tRNA biosynthesis	g__Acetobacter	0.000260515	0.000147449	8.35544e-05	0.000101683	5.82793e-05	3.03149e-05	0.000159715	0.000112559	9.55412e-05	0.000123492	0.000107683	9.08986e-05	0.000226059	6.94695e-05	0.000121347
Aminoacyl-tRNA biosynthesis	g__unclassified_f__Ruminococcaceae	0.000170816	0.000101482	4.07142e-05	0.000101923	0.000150441	8.49996e-05	6.89956e-05	0.000173637	8.12525e-05	0.000192105	0.000178438	0.000216913	0.000215252	7.07202e-05	9.46838e-05
Aminoacyl-tRNA biosynthesis	g__unclassified_o__Clostridiales	5.2563e-05	3.22167e-05	2.48218e-05	3.19405e-05	4.25992e-05	4.45634e-05	2.68228e-05	5.42775e-05	3.13557e-05	3.73895e-05	4.34944e-05	4.63887e-05	4.0251e-05	2.31376e-05	5.01632e-05
Aminoacyl-tRNA biosynthesis	g__Parabacteroides	2.74876e-05	9.83183e-05	6.2028e-05	5.54473e-05	4.34216e-05	3.3705e-05	6.21969e-05	4.39177e-05	2.62526e-05	3.1952e-05	2.24287e-05	3.3107e-05	2.6689e-05	3.24608e-05	3.37315e-05
Aminoacyl-tRNA biosynthesis	g__Treponema	7.00653e-05	0.000113621	8.92416e-05	8.45766e-05	0.000129442	0.000121063	0.000103307	0.000136711	9.90567e-05	8.18421e-05	8.90953e-05	0.000126662	9.66025e-05	0.00010068	8.39567e-05
Aminoacyl-tRNA biosynthesis	g__unclassified_o__Bacteroidales	3.72485e-05	3.70492e-05	0.000111246	3.12228e-05	2.30266e-05	1.40028e-05	6.23032e-05	3.17784e-05	2.40979e-05	1.80501e-05	2.12515e-05	3.19408e-05	2.42232e-05	1.60883e-05	2.15782e-05
Aminoacyl-tRNA biosynthesis	g__Blautia	5.14972e-05	3.69341e-05	3.85881e-05	4.60566e-05	6.58451e-05	6.39708e-05	2.52293e-05	5.61207e-05	4.38866e-05	4.9834e-05	5.43989e-05	5.51352e-05	4.62706e-05	3.53601e-05	7.91822e-05
Aminoacyl-tRNA biosynthesis	others	0.00296002	0.0040597	0.0036942	0.00266123	0.00332378	0.00292055	0.00377505	0.00315642	0.00296977	0.00253133	0.00260291	0.00270195	0.00264924	0.00264331	0.0034772
ABC transporters	g__Prevotella	0.00198242	0.00133446	0.00155814	0.00265441	0.0017435	0.00170653	0.0023749	0.00188834	0.0028943	0.00252982	0.00237645	0.0022816	0.00247896	0.00311732	0.00165718
ABC transporters	g__unclassified_d__Bacteria	0.000628008	0.000632022	0.000938552	0.000366598	0.000582902	0.000631748	0.000466557	0.000618153	0.00046818	0.000490492	0.000538847	0.000537487	0.00042405	0.000291579	0.000587573
ABC transporters	g__Bacteroides	0.000384041	0.000500681	0.000446314	0.000303555	0.000256966	0.000273522	0.000373128	0.000397421	0.0002805	0.000419917	0.000364498	0.000461944	0.000329768	0.00025764	0.000227006
ABC transporters	g__Clostridium	0.00070531	0.000528353	0.000383914	0.000534436	0.000887073	0.000986192	0.000524664	0.000927611	0.000587649	0.000646328	0.000799441	0.000737296	0.000603693	0.000445185	0.000848992
ABC transporters	g__unclassified_f__Lachnospiraceae	0.00063861	0.000360826	0.000282926	0.000473964	0.000664976	0.000788334	0.000298662	0.000634233	0.000516603	0.000574632	0.000639404	0.000594696	0.000561121	0.000334557	0.000688271
ABC transporters	g__unclassified_p__Firmicutes	0.00103825	0.00075387	0.000608214	0.000767709	0.00120797	0.00143856	0.000742061	0.0012895	0.000884536	0.000973696	0.00118005	0.00107608	0.000857674	0.000638358	0.00124199
ABC transporters	g__Alistipes	6.84946e-05	6.07514e-05	7.22331e-05	3.00265e-05	3.17438e-05	4.41703e-05	4.95557e-05	6.3239e-05	3.16959e-05	6.3792e-05	6.40024e-05	8.16338e-05	5.76569e-05	1.8817e-05	3.54677e-05
ABC transporters	g__Butyrivibrio	0.000667724	0.000407368	0.000297171	0.000455362	0.000855439	0.00087132	0.000303389	0.000713298	0.000653763	0.000733215	0.000746715	0.000728355	0.000656056	0.000474632	0.000801247
ABC transporters	g__Ruminococcus	0.000329683	0.000298234	0.000151907	0.000580014	0.000609383	0.000762982	0.000262066	0.000383311	0.00033567	0.000278936	0.000352478	0.000328544	0.000344346	0.000265428	0.000506779
ABC transporters	g__Methanobrevibacter	6.84385e-05	0.000150498	0.000167268	0.00011885	0.000210693	0.00020734	6.38435e-05	7.4425e-05	0.000103196	7.76378e-05	8.15364e-05	5.87634e-05	3.99609e-05	0.000103181	0.000190484
ABC transporters	g__Faecalibacterium	0.000543301	0.000233858	0.000201764	0.000249483	0.000636412	0.000794722	0.000201197	0.000571121	0.000494319	0.000603557	0.000643741	0.000553944	0.000472424	0.000304427	0.000599416
ABC transporters	g__Eubacterium	0.000233308	0.000142961	8.94011e-05	0.000213057	0.000232624	0.000247088	0.000127156	0.000192577	0.000135232	0.00014597	0.000169331	0.000151087	0.000156	0.000104204	0.000194204
ABC transporters	g__Lactobacillus	0.0014509	1.00102e-05	4.78365e-06	8.19448e-06	1.04168e-05	1.04161e-05	1.38097e-05	2.75201e-05	8.33505e-06	0.000890116	0.000486555	0.000655014	0.00111579	1.29616e-05	1.9036e-05
ABC transporters	g__Acetobacter	0.000352178	0.000181736	8.57868e-05	0.000133325	7.8455e-05	3.04623e-05	0.000158546	0.000138808	0.000103366	0.000161554	0.000131412	0.000112084	0.000274795	8.06119e-05	0.000125563
ABC transporters	g__unclassified_f__Ruminococcaceae	0.000175696	8.91136e-05	4.19367e-05	9.55824e-05	0.000162941	0.000125436	6.70303e-05	0.000164294	9.61082e-05	0.00018947	0.000189095	0.000204992	0.000195961	7.15161e-05	0.000122463
ABC transporters	g__unclassified_o__Clostridiales	0.000381292	0.000226955	0.000210534	0.000252773	0.000433613	0.000540558	0.000205818	0.000392781	0.000338675	0.000355004	0.000390334	0.000339752	0.000287487	0.000224724	0.000449857
ABC transporters	g__Parabacteroides	4.62241e-05	0.000118224	8.64777e-05	5.25165e-05	4.99458e-05	3.94044e-05	8.21148e-05	6.7116e-05	3.82165e-05	5.65607e-05	4.87608e-05	6.46591e-05	4.09038e-05	3.57012e-05	3.39795e-05
ABC transporters	g__Treponema	0.000217264	0.000163902	0.000155203	0.000176869	0.000349182	0.000400726	0.000205021	0.00031289	0.000265984	0.000237454	0.000266728	0.000262394	0.00023099	0.000201757	0.000271526
ABC transporters	g__unclassified_o__Bacteroidales	9.48042e-06	3.14688e-05	4.18835e-05	2.63779e-05	1.64476e-05	1.1841e-05	3.53211e-05	1.86221e-05	1.37216e-05	8.96899e-06	9.72737e-06	1.04958e-05	1.11688e-05	1.35869e-05	8.24686e-06
ABC transporters	g__Blautia	0.000181811	0.000103669	8.39796e-05	0.00011891	0.00019441	0.000231513	6.89425e-05	0.000168998	0.000140505	0.000162675	0.000175774	0.000157501	0.000142365	0.000102328	0.000197118
ABC transporters	others	0.00445019	0.00353716	0.0033662	0.0031276	0.0046494	0.00518959	0.00343538	0.00458759	0.00411678	0.00428012	0.00441505	0.00411881	0.00381935	0.00332169	0.00493236
Amino sugar and nucleotide sugar metabolism	g__Prevotella	0.00333369	0.00259189	0.0029445	0.00430641	0.00284834	0.00288846	0.00403706	0.00320466	0.00469405	0.00420898	0.00395774	0.00384942	0.0041389	0.00500175	0.00283531
Amino sugar and nucleotide sugar metabolism	g__unclassified_d__Bacteria	0.000974856	0.00102058	0.00176735	0.00062631	0.000711467	0.000606445	0.00094602	0.00089399	0.000636582	0.000736522	0.000794051	0.0009108	0.000731771	0.000493279	0.000782769
Amino sugar and nucleotide sugar metabolism	g__Bacteroides	0.00106063	0.00135862	0.0013332	0.000933573	0.000735645	0.00084975	0.00116299	0.00107627	0.000850232	0.00114831	0.0010964	0.00124543	0.00101897	0.000788212	0.000699061
Amino sugar and nucleotide sugar metabolism	g__Clostridium	0.000317959	0.000325446	0.000209683	0.000337948	0.000410861	0.000442293	0.000325113	0.000464727	0.000265304	0.000290147	0.000356133	0.00035109	0.000302717	0.000239789	0.000444152
Amino sugar and nucleotide sugar metabolism	g__unclassified_f__Lachnospiraceae	0.000341239	0.000224423	0.000174391	0.000306306	0.000386134	0.000475949	0.000172834	0.000347274	0.000312649	0.000325855	0.000352354	0.000340918	0.000319978	0.000201189	0.000386176
Amino sugar and nucleotide sugar metabolism	g__unclassified_p__Firmicutes	0.0003303	0.000272806	0.000188157	0.000344527	0.000365246	0.000435856	0.000214635	0.000473625	0.000254701	0.000297378	0.000364436	0.000371498	0.000278494	0.000187374	0.000419784
Amino sugar and nucleotide sugar metabolism	g__Alistipes	0.00032441	0.000336376	0.000356594	0.00015097	0.000156965	0.000235198	0.000285277	0.000322297	0.000166077	0.000320866	0.000331226	0.000392231	0.0002761	0.000120122	0.000171138
Amino sugar and nucleotide sugar metabolism	g__Butyrivibrio	0.000269659	0.000178515	0.000134633	0.000207913	0.000347428	0.000359651	0.000129758	0.000274629	0.000268933	0.000294127	0.000287174	0.000292391	0.000270371	0.000201075	0.000318589
Amino sugar and nucleotide sugar metabolism	g__Ruminococcus	0.000258832	0.000239036	0.000125651	0.000395788	0.00040938	0.000543506	0.000219522	0.000294332	0.000244948	0.000209538	0.00024083	0.000246845	0.000250717	0.000197437	0.000354615
Amino sugar and nucleotide sugar metabolism	g__Methanobrevibacter	8.29677e-05	0.000191459	0.000187519	0.00014128	0.000227744	0.000242421	7.0111e-05	9.7369e-05	0.000112098	8.61023e-05	0.000104089	6.56958e-05	4.80112e-05	0.000120293	0.000211442
Amino sugar and nucleotide sugar metabolism	g__Faecalibacterium	0.000335068	0.00015976	0.000148825	0.000167239	0.00041903	0.000551416	0.00013183	0.000366341	0.00033652	0.000384153	0.000405885	0.000351349	0.000302064	0.000206248	0.000376317
Amino sugar and nucleotide sugar metabolism	g__Eubacterium	0.00018484	0.00016534	8.66904e-05	0.000246971	0.000244685	0.000262074	0.00011733	0.00018959	0.000132397	0.000121137	0.000148575	0.000141304	0.00015745	0.000113073	0.000204931
Amino sugar and nucleotide sugar metabolism	g__Lactobacillus	0.000756021	1.12183e-05	4.8368e-06	1.16637e-05	1.35967e-05	1.4052e-05	1.28537e-05	2.31347e-05	9.18556e-06	0.000453831	0.000248575	0.000330682	0.000569534	1.08013e-05	2.03381e-05
Amino sugar and nucleotide sugar metabolism	g__Acetobacter	0.000161672	9.02642e-05	4.72518e-05	6.07708e-05	4.31475e-05	1.75404e-05	7.69627e-05	5.94256e-05	5.18247e-05	7.75257e-05	6.09665e-05	5.10535e-05	0.000127715	3.55875e-05	6.06423e-05
Amino sugar and nucleotide sugar metabolism	g__unclassified_f__Ruminococcaceae	0.000126331	7.94486e-05	4.15114e-05	0.000100367	0.000118423	9.92481e-05	5.64075e-05	0.000132325	7.11598e-05	0.000134703	0.000137732	0.000149662	0.000148675	5.80997e-05	8.6747e-05
Amino sugar and nucleotide sugar metabolism	g__unclassified_o__Clostridiales	9.02603e-05	6.12116e-05	4.9059e-05	5.91558e-05	8.72818e-05	9.97394e-05	4.49348e-05	9.40005e-05	6.63402e-05	6.88931e-05	7.94299e-05	7.47014e-05	6.87531e-05	4.86059e-05	9.80322e-05
Amino sugar and nucleotide sugar metabolism	g__Parabacteroides	8.80725e-05	0.000113966	0.000163813	7.59036e-05	6.50776e-05	5.92541e-05	0.000126147	8.70728e-05	6.76443e-05	7.01263e-05	6.99503e-05	8.26056e-05	6.62873e-05	7.12318e-05	6.52928e-05
Amino sugar and nucleotide sugar metabolism	g__Treponema	3.94924e-05	4.70018e-05	3.74719e-05	4.80304e-05	7.89484e-05	7.67944e-05	5.21052e-05	6.78151e-05	5.50567e-05	4.7872e-05	5.06815e-05	6.06422e-05	5.66416e-05	4.83785e-05	5.13413e-05
Amino sugar and nucleotide sugar metabolism	g__unclassified_o__Bacteroidales	1.78389e-05	2.62911e-05	2.9446e-05	1.46544e-05	1.66669e-05	1.17427e-05	2.06084e-05	1.56985e-05	1.12835e-05	1.41262e-05	1.4746e-05	1.60676e-05	1.44324e-05	1.34732e-05	1.06651e-05
Amino sugar and nucleotide sugar metabolism	g__Blautia	9.49725e-05	8.37058e-05	7.73357e-05	7.61429e-05	0.000105648	0.000114135	6.26218e-05	9.41912e-05	8.49381e-05	8.40282e-05	8.73605e-05	8.16338e-05	8.20976e-05	6.75366e-05	0.00011403
Amino sugar and nucleotide sugar metabolism	others	0.00226088	0.00301421	0.00277212	0.00186134	0.00236549	0.00235832	0.00243248	0.00234861	0.00213054	0.00207968	0.00206388	0.00210712	0.00201632	0.00186482	0.00245651
Alanine, aspartate and glutamate metabolism	g__Prevotella	0.00413655	0.00297216	0.00341292	0.00544263	0.0035132	0.00360477	0.00493719	0.00398679	0.00605601	0.00525532	0.00498029	0.00488092	0.0052243	0.00638545	0.00349865
Alanine, aspartate and glutamate metabolism	g__unclassified_d__Bacteria	0.00119167	0.000941992	0.00144599	0.000763164	0.00104354	0.00122635	0.000871819	0.00123052	0.000999525	0.00104562	0.0011679	0.00117041	0.000953333	0.000687703	0.00111488
Alanine, aspartate and glutamate metabolism	g__Bacteroides	0.000610954	0.000778205	0.000735991	0.00047857	0.000419468	0.000467154	0.000610284	0.000644212	0.000445727	0.000672226	0.000627013	0.000792042	0.000564457	0.000428016	0.000382952
Alanine, aspartate and glutamate metabolism	g__Clostridium	0.000232635	0.000216715	0.000152067	0.000211681	0.000272098	0.000298088	0.000189671	0.000307869	0.00018082	0.000202083	0.000256072	0.000252482	0.000228524	0.000151332	0.00027165
Alanine, aspartate and glutamate metabolism	g__unclassified_f__Lachnospiraceae	0.000280654	0.000158725	0.000135005	0.000260848	0.000275771	0.000313074	0.000136079	0.000268718	0.00023718	0.000225066	0.000261028	0.000256758	0.000264497	0.000153151	0.000283121
Alanine, aspartate and glutamate metabolism	g__unclassified_p__Firmicutes	0.00042516	0.000292711	0.000228605	0.000341297	0.000447648	0.000520021	0.000282515	0.000552054	0.000313273	0.000378323	0.000446778	0.000438944	0.000339487	0.000225406	0.000463994
Alanine, aspartate and glutamate metabolism	g__Alistipes	0.000276447	0.000301226	0.000283192	0.000153362	0.000158555	0.000202722	0.000232907	0.000282955	0.000161995	0.000291604	0.00027881	0.000356273	0.000251225	0.000116711	0.000157744
Alanine, aspartate and glutamate metabolism	g__Butyrivibrio	0.000177491	0.000117821	8.2704e-05	0.0001542	0.0002227	0.000175158	7.96716e-05	0.000175163	0.000173108	0.000188797	0.000186679	0.000195273	0.000194293	0.000142293	0.000218201
Alanine, aspartate and glutamate metabolism	g__Ruminococcus	0.000240096	0.000258999	0.000116562	0.000535752	0.000503022	0.000637939	0.000228339	0.000327635	0.000225386	0.000216881	0.000278376	0.000278073	0.000293144	0.000186692	0.000393431
Alanine, aspartate and glutamate metabolism	g__Methanobrevibacter	0.000106024	0.000247838	0.000229243	0.000186858	0.000292274	0.000303296	9.90583e-05	0.000127622	0.000142149	0.0001194	0.000138662	8.61042e-05	6.15007e-05	0.000151389	0.000278781
Alanine, aspartate and glutamate metabolism	g__Faecalibacterium	0.000155221	6.92658e-05	6.88314e-05	6.71708e-05	0.000164476	0.0002351	5.28488e-05	0.000148723	0.00014884	0.000180445	0.000181598	0.000158603	0.000127861	8.94804e-05	0.000167107
Alanine, aspartate and glutamate metabolism	g__Eubacterium	0.000222481	0.000205209	9.52478e-05	0.000348056	0.00031519	0.000373114	0.000147817	0.000241134	0.000165567	0.00015578	0.0001943	0.000195597	0.000202126	0.000141327	0.000266008
Alanine, aspartate and glutamate metabolism	g__Lactobacillus	0.000550762	7.82404e-06	4.7305e-06	5.86175e-06	1.04716e-05	1.12514e-05	7.64847e-06	1.63341e-05	6.40721e-06	0.000342223	0.000190768	0.000250668	0.000436669	9.15269e-06	1.27733e-05
Alanine, aspartate and glutamate metabolism	g__Acetobacter	0.000237684	0.000129327	6.15496e-05	8.82851e-05	5.25226e-05	2.18641e-05	0.000105751	8.6183e-05	7.22938e-05	0.00010959	8.89714e-05	7.81352e-05	0.000188999	5.56552e-05	9.10254e-05
Alanine, aspartate and glutamate metabolism	g__unclassified_f__Ruminococcaceae	0.000124031	7.01863e-05	3.47612e-05	7.25541e-05	0.000113708	7.96441e-05	4.91308e-05	0.00012133	7.24639e-05	0.000124613	0.0001285	0.000142794	0.000148965	5.95778e-05	7.37257e-05
Alanine, aspartate and glutamate metabolism	g__unclassified_o__Clostridiales	3.43315e-05	2.18038e-05	1.72211e-05	3.49312e-05	3.78843e-05	4.4809e-05	1.67841e-05	2.88548e-05	2.89742e-05	2.81963e-05	3.12887e-05	3.06451e-05	3.06053e-05	2.07499e-05	3.94981e-05
Alanine, aspartate and glutamate metabolism	g__Parabacteroides	1.87364e-05	3.04908e-05	3.41234e-05	1.68077e-05	1.70507e-05	1.74912e-05	2.22018e-05	2.14822e-05	1.62165e-05	1.60321e-05	1.49938e-05	2.09268e-05	1.82762e-05	1.53492e-05	1.84779e-05
Alanine, aspartate and glutamate metabolism	g__Treponema	4.9085e-05	9.42337e-05	6.89909e-05	6.57353e-05	0.000109431	9.8462e-05	6.16658e-05	8.91702e-05	7.25773e-05	6.09331e-05	5.89838e-05	8.43549e-05	7.1219e-05	7.51544e-05	6.45487e-05
Alanine, aspartate and glutamate metabolism	g__unclassified_o__Bacteroidales	2.15974e-05	2.61185e-05	2.28552e-05	2.03965e-05	1.64476e-05	1.79334e-05	2.29454e-05	2.24355e-05	2.3701e-05	2.5898e-05	2.67038e-05	2.65634e-05	2.71967e-05	2.46156e-05	1.40755e-05
Alanine, aspartate and glutamate metabolism	g__Blautia	5.02631e-05	3.43453e-05	2.88082e-05	4.44416e-05	4.72046e-05	5.17859e-05	3.04877e-05	4.74134e-05	3.70258e-05	4.04726e-05	4.47335e-05	4.05577e-05	4.09038e-05	3.07553e-05	5.40696e-05
Alanine, aspartate and glutamate metabolism	others	0.00182647	0.00226581	0.00214722	0.00144941	0.00188561	0.00176593	0.00168596	0.0018905	0.0016572	0.00163858	0.0016259	0.00169209	0.00158473	0.00149013	0.00188419
Glycolysis / Gluconeogenesis	g__Prevotella	0.0030725	0.00241648	0.00265333	0.00419348	0.00270256	0.00277192	0.00379099	0.00303801	0.00462476	0.00400544	0.0037876	0.00365214	0.00393046	0.00483313	0.00268141
Glycolysis / Gluconeogenesis	g__unclassified_d__Bacteria	0.000973005	0.000941474	0.00169293	0.000521097	0.000766348	0.000725248	0.000779825	0.0009149	0.000615036	0.000711353	0.000791325	0.000845234	0.000687096	0.000372191	0.000809432
Glycolysis / Gluconeogenesis	g__Bacteroides	0.000482884	0.000717396	0.000637235	0.000428745	0.000382571	0.000382547	0.000526948	0.000525869	0.000348428	0.000506636	0.000489652	0.000569298	0.000456106	0.000345244	0.000317225
Glycolysis / Gluconeogenesis	g__Clostridium	0.000593564	0.000551538	0.000380991	0.000568051	0.000676708	0.000699846	0.000605026	0.000798464	0.000422876	0.000496378	0.000606629	0.000613873	0.000539872	0.000386687	0.000670848
Glycolysis / Gluconeogenesis	g__unclassified_f__Lachnospiraceae	0.000341351	0.000223791	0.00015903	0.00028573	0.000340903	0.000389868	0.000169488	0.000322869	0.000276474	0.000283981	0.000317781	0.000317465	0.000315264	0.000186294	0.000357219
Glycolysis / Gluconeogenesis	g__unclassified_p__Firmicutes	0.000436829	0.000433429	0.000320026	0.000434308	0.000494305	0.000550876	0.000385663	0.000609573	0.000319794	0.000388694	0.000489033	0.000472051	0.00037894	0.00027225	0.000539208
Glycolysis / Gluconeogenesis	g__Alistipes	0.000348419	0.000330508	0.000395395	0.000165026	0.00016305	0.000240406	0.0002959	0.000328398	0.000189211	0.000323725	0.000342936	0.000384327	0.000284078	0.000129957	0.000163821
Glycolysis / Gluconeogenesis	g__Butyrivibrio	0.000192862	0.000133066	8.45111e-05	0.000161258	0.000254334	0.000230285	0.000100227	0.000204462	0.000181727	0.000210267	0.000206134	0.000230389	0.000204809	0.000140644	0.000222045
Glycolysis / Gluconeogenesis	g__Ruminococcus	0.00025513	0.000258539	0.0001307	0.000409246	0.000390246	0.000480469	0.000210598	0.00029109	0.000202706	0.000203596	0.00024052	0.000266282	0.000258695	0.000183509	0.000316543
Glycolysis / Gluconeogenesis	g__Methanobrevibacter	0.000100863	0.000228853	0.000214201	0.000174178	0.000270508	0.000262565	8.70545e-05	0.000118533	0.000130015	0.000102639	0.000117224	7.65155e-05	5.66416e-05	0.000145249	0.000256211
Glycolysis / Gluconeogenesis	g__Faecalibacterium	0.000182765	0.000100389	8.96668e-05	9.43861e-05	0.00022281	0.000294747	8.12119e-05	0.000201856	0.000187227	0.000206007	0.00022057	0.000187952	0.000173261	0.000114949	0.000213178
Glycolysis / Gluconeogenesis	g__Eubacterium	0.000201501	0.000185246	0.000102157	0.000287584	0.000251977	0.000279025	0.000142878	0.000202174	0.000137613	0.000132909	0.000172243	0.000166248	0.000185082	0.000123874	0.000216837
Glycolysis / Gluconeogenesis	g__Lactobacillus	0.000810492	8.5144e-06	4.03953e-06	8.61318e-06	9.7589e-06	8.59823e-06	1.09947e-05	1.98297e-05	5.5567e-06	0.0004952	0.000271561	0.000357699	0.000616893	1.01191e-05	1.71138e-05
Glycolysis / Gluconeogenesis	g__Acetobacter	0.000225174	0.000144917	7.11169e-05	0.000100726	5.84986e-05	2.64334e-05	0.000121738	9.70512e-05	7.76237e-05	0.000103592	8.81659e-05	6.91943e-05	0.000182471	5.66785e-05	9.35057e-05
Glycolysis / Gluconeogenesis	g__unclassified_f__Ruminococcaceae	0.000128855	8.33031e-05	4.86869e-05	9.35487e-05	0.000132842	0.000105242	6.0816e-05	0.000143511	7.64897e-05	0.000144457	0.000154709	0.000170589	0.000162745	6.28182e-05	0.000101629
Glycolysis / Gluconeogenesis	g__unclassified_o__Clostridiales	8.10043e-05	4.9303e-05	3.66215e-05	5.57464e-05	8.09769e-05	8.53435e-05	3.64365e-05	8.51025e-05	5.07474e-05	6.34556e-05	7.35439e-05	7.54141e-05	6.13556e-05	4.24662e-05	9.43738e-05
Glycolysis / Gluconeogenesis	g__Parabacteroides	1.92413e-05	4.59087e-05	3.58242e-05	2.249e-05	2.09981e-05	1.98496e-05	2.6451e-05	2.49778e-05	1.7067e-05	1.72093e-05	1.96406e-05	2.5462e-05	1.90739e-05	1.49513e-05	1.8788e-05
Glycolysis / Gluconeogenesis	g__Treponema	6.39508e-05	0.000113679	9.3228e-05	6.55559e-05	0.000102962	9.79706e-05	8.62577e-05	9.92757e-05	7.94948e-05	7.99922e-05	7.11895e-05	9.14169e-05	8.16625e-05	7.84517e-05	6.7835e-05
Glycolysis / Gluconeogenesis	g__unclassified_o__Bacteroidales	2.34486e-05	2.68089e-05	5.42678e-05	1.3159e-05	1.44739e-05	1.20375e-05	3.49493e-05	2.33889e-05	2.09227e-05	1.60321e-05	1.72243e-05	1.80113e-05	1.83487e-05	1.17109e-05	1.53156e-05
Glycolysis / Gluconeogenesis	g__Blautia	5.55923e-05	4.08461e-05	2.88614e-05	5.40118e-05	6.9354e-05	7.478e-05	2.3211e-05	5.40868e-05	4.49072e-05	4.42283e-05	5.78066e-05	5.24141e-05	4.87364e-05	3.54169e-05	8.19725e-05
Glycolysis / Gluconeogenesis	others	0.00233858	0.00266305	0.00243126	0.00186338	0.00244559	0.00239856	0.00230368	0.00248253	0.00201583	0.0019873	0.00209238	0.00211289	0.00203569	0.00178989	0.00254673
Quorum sensing	g__Prevotella	0.00220002	0.00158023	0.0018719	0.00303106	0.00197645	0.00194084	0.00274522	0.00215419	0.00333924	0.00282647	0.00266022	0.00254898	0.00282178	0.00358382	0.00189281
Quorum sensing	g__unclassified_d__Bacteria	0.000793382	0.00083585	0.00147746	0.000461224	0.000633013	0.000581191	0.000706049	0.000747237	0.000532309	0.000569475	0.000631102	0.000689417	0.000540162	0.000345472	0.000661547
Quorum sensing	g__Bacteroides	0.000408275	0.00047485	0.000450992	0.000310912	0.000279444	0.000302903	0.000374881	0.000419475	0.000303861	0.000449683	0.000410718	0.000476003	0.000371107	0.000301243	0.000231284
Quorum sensing	g__Clostridium	0.000531184	0.000437571	0.000295257	0.000530548	0.000640688	0.000657691	0.000524504	0.000714505	0.00038449	0.000431577	0.000552973	0.000560358	0.000472134	0.000335182	0.000649641
Quorum sensing	g__unclassified_f__Lachnospiraceae	0.000299783	0.000193818	0.000159136	0.000259891	0.00031859	0.000365351	0.000178995	0.000307043	0.000255098	0.000241826	0.000286865	0.000260062	0.000260725	0.00017987	0.000317845
Quorum sensing	g__unclassified_p__Firmicutes	0.000573089	0.000419794	0.000311469	0.000476656	0.000599459	0.000655922	0.000393471	0.000730395	0.00041233	0.000522388	0.000612081	0.000610698	0.000469958	0.000327848	0.000662229
Quorum sensing	g__Alistipes	0.000128799	0.000137093	0.000155575	6.08904e-05	6.91347e-05	9.80689e-05	0.000127528	0.0001233	7.4902e-05	0.000137786	0.000134944	0.000143961	0.000109512	6.07148e-05	6.58508e-05
Quorum sensing	g__Butyrivibrio	0.00030601	0.000219073	0.000156425	0.000229984	0.000384873	0.000375472	0.00016423	0.000341936	0.000296149	0.000319464	0.000337856	0.000340465	0.000322734	0.000230352	0.000365094
Quorum sensing	g__Ruminococcus	0.000129472	0.000139452	7.50501e-05	0.000247509	0.000239367	0.000307669	0.000112337	0.000172811	0.000120546	0.000129602	0.000157187	0.000155752	0.000152374	0.000112845	0.000203753
Quorum sensing	g__Methanobrevibacter	6.93922e-05	0.000178342	0.00017657	0.000136016	0.0002352	0.000228713	6.77208e-05	8.6755e-05	0.000106428	8.1786e-05	9.64063e-05	6.05775e-05	4.22092e-05	0.000119383	0.000213364
Quorum sensing	g__Faecalibacterium	0.00044715	0.000202102	0.000172583	0.000205939	0.000527035	0.000686777	0.000166938	0.000467524	0.000420268	0.000506187	0.000550309	0.000472828	0.000384669	0.0002598	0.000508825
Quorum sensing	g__Eubacterium	0.000171938	0.000143192	8.34481e-05	0.00019912	0.000197316	0.000222178	9.89521e-05	0.000148405	0.000111304	0.000108188	0.00013798	0.00012582	0.000125975	8.74906e-05	0.000166239
Quorum sensing	g__Lactobacillus	0.000890655	1.05279e-05	5.36832e-06	1.19627e-05	8.99134e-06	9.92481e-06	8.23273e-06	2.07195e-05	7.59793e-06	0.000542119	0.000298575	0.000399941	0.000666572	8.29996e-06	1.39514e-05
Quorum sensing	g__Acetobacter	0.000185962	0.000100217	5.47994e-05	7.72794e-05	4.27089e-05	1.7393e-05	9.40124e-05	8.08442e-05	6.49794e-05	8.14497e-05	6.72862e-05	5.7338e-05	0.000134243	5.0084e-05	8.03603e-05
Quorum sensing	g__unclassified_f__Ruminococcaceae	7.44409e-05	4.06735e-05	1.76995e-05	4.10322e-05	6.63386e-05	4.36299e-05	2.61854e-05	6.85778e-05	3.70825e-05	8.52054e-05	7.71994e-05	8.99915e-05	9.79805e-05	3.00731e-05	4.16683e-05
Quorum sensing	g__unclassified_o__Clostridiales	0.00019404	0.000118109	9.09956e-05	0.000132846	0.000216505	0.000273817	8.13181e-05	0.000203	0.000177417	0.000202195	0.000204027	0.000187239	0.000169997	0.000120975	0.000227378
Quorum sensing	g__Parabacteroides	8.97554e-06	7.43859e-05	3.05622e-05	2.38657e-05	2.06691e-05	1.63612e-05	2.85755e-05	1.95119e-05	1.08866e-05	9.978e-06	8.3643e-06	1.15324e-05	1.02985e-05	1.18814e-05	1.40755e-05
Quorum sensing	g__Treponema	7.21409e-05	6.50086e-05	6.08055e-05	9.4087e-05	0.000114694	0.000114283	9.06662e-05	0.000120059	9.23659e-05	6.61463e-05	7.46591e-05	9.74422e-05	7.25244e-05	9.09584e-05	8.04844e-05
Quorum sensing	g__unclassified_o__Bacteroidales	3.09656e-05	4.65416e-05	9.17929e-05	2.90097e-05	1.65572e-05	1.07601e-05	6.16127e-05	2.76472e-05	1.88814e-05	1.50791e-05	1.34448e-05	2.10563e-05	1.91464e-05	1.19951e-05	1.10371e-05
Quorum sensing	g__Blautia	8.25189e-05	4.49307e-05	3.80566e-05	5.05426e-05	6.85316e-05	9.4777e-05	3.08063e-05	7.46792e-05	6.01598e-05	7.32655e-05	7.37917e-05	7.34056e-05	6.5272e-05	4.52518e-05	8.92273e-05
Quorum sensing	others	0.00268991	0.00297665	0.00272514	0.00225498	0.00298732	0.00302441	0.0026102	0.00291573	0.00248623	0.00242023	0.00247967	0.00247603	0.0023326	0.00218704	0.00311291
Homologous recombination	g__Prevotella	0.00264431	0.00201584	0.00229764	0.00360438	0.00235875	0.00231518	0.00330706	0.00259966	0.00391588	0.00338131	0.0031661	0.00303807	0.00336622	0.00421149	0.00224978
Homologous recombination	g__unclassified_d__Bacteria	0.000948547	0.00104652	0.00192584	0.000550645	0.000753518	0.000635974	0.000934388	0.000905684	0.000625129	0.0006544	0.000745786	0.000824113	0.000667732	0.00038754	0.000808006
Homologous recombination	g__Bacteroides	0.000367661	0.000552918	0.000466884	0.000374434	0.000278129	0.00029573	0.000388425	0.000429072	0.00030301	0.000419132	0.000365489	0.000434991	0.000344563	0.000323585	0.00025404
Homologous recombination	g__Clostridium	0.000460614	0.000532668	0.00028755	0.000623798	0.00062594	0.000625312	0.0005918	0.000714251	0.000356933	0.000362403	0.000453779	0.000496346	0.000422165	0.000393679	0.000706191
Homologous recombination	g__unclassified_f__Lachnospiraceae	7.51702e-05	6.45484e-05	5.86263e-05	0.00011897	9.35319e-05	0.000134624	6.11878e-05	9.15853e-05	9.04948e-05	7.6797e-05	8.09169e-05	8.31887e-05	9.75453e-05	5.77018e-05	0.000127609
Homologous recombination	g__unclassified_p__Firmicutes	0.000517104	0.000418299	0.000267087	0.000538264	0.00054447	0.000574214	0.000340516	0.000701095	0.000353304	0.000437911	0.00053767	0.000573898	0.000419699	0.00029209	0.000682195
Homologous recombination	g__Alistipes	0.00015107	0.000156596	0.000179972	8.17654e-05	8.01545e-05	0.000108829	0.000146383	0.000146562	8.35773e-05	0.000146531	0.000152292	0.00015167	0.000126483	7.12887e-05	7.62679e-05
Homologous recombination	g__Butyrivibrio	0.000107033	7.08766e-05	3.79503e-05	7.52457e-05	0.000135693	9.28117e-05	3.94109e-05	9.48903e-05	9.71855e-05	0.000116148	0.000107559	0.000132299	0.000112413	7.7201e-05	0.000119238
Homologous recombination	g__Ruminococcus	0.000187252	0.00022264	9.25902e-05	0.000522294	0.00044562	0.000544096	0.000193655	0.000239291	0.000167835	0.000124277	0.00016964	0.000184713	0.00021402	0.000190842	0.000324604
Homologous recombination	g__Methanobrevibacter	1.62121e-05	4.02133e-05	3.63026e-05	3.02059e-05	4.84107e-05	4.72165e-05	1.42347e-05	2.05924e-05	2.16598e-05	1.92833e-05	2.02602e-05	1.43183e-05	1.06611e-05	2.54684e-05	4.27844e-05
Homologous recombination	g__Faecalibacterium	0.000547845	0.000234204	0.000212553	0.000249363	0.000651324	0.000873531	0.000185263	0.000567816	0.000541778	0.000618524	0.00065446	0.000552518	0.000477863	0.000322902	0.000600594
Homologous recombination	g__Eubacterium	0.000143384	0.000175983	7.77609e-05	0.000265932	0.000236297	0.000241438	0.0001228	0.000157812	0.000109546	8.04967e-05	0.000123854	0.000107744	0.000128586	0.000105171	0.000199537
Homologous recombination	g__Lactobacillus	0.000710134	2.03655e-05	7.76014e-06	1.27403e-05	1.27743e-05	1.09075e-05	1.39691e-05	1.7923e-05	9.41237e-06	0.000427989	0.000241945	0.000318242	0.000548865	1.25636e-05	1.68037e-05
Homologous recombination	g__Acetobacter	0.000170872	9.56144e-05	5.37895e-05	6.90849e-05	4.06255e-05	1.93583e-05	0.000111806	7.46157e-05	6.19742e-05	8.03846e-05	7.29243e-05	5.62366e-05	0.000146572	4.36032e-05	7.695e-05
Homologous recombination	g__unclassified_f__Ruminococcaceae	8.44823e-05	4.94756e-05	1.58392e-05	5.14996e-05	7.2479e-05	3.70461e-05	3.12313e-05	8.16705e-05	3.27732e-05	9.54077e-05	8.76083e-05	0.000104504	0.000111978	3.26313e-05	4.37145e-05
Homologous recombination	g__unclassified_o__Clostridiales	3.27607e-05	2.14011e-05	1.63176e-05	1.65684e-05	2.54937e-05	3.28698e-05	1.63061e-05	3.13971e-05	2.36443e-05	2.73554e-05	2.80669e-05	2.75352e-05	2.63989e-05	1.75095e-05	3.09412e-05
Homologous recombination	g__Parabacteroides	1.71096e-05	3.99256e-05	3.21568e-05	3.57088e-05	2.11077e-05	2.01444e-05	3.16562e-05	2.32618e-05	2.27938e-05	1.83304e-05	1.52416e-05	1.72338e-05	1.72608e-05	2.38766e-05	2.41825e-05
Homologous recombination	g__Treponema	2.91705e-05	4.56786e-05	4.7305e-05	5.60455e-05	7.01763e-05	6.58378e-05	5.09898e-05	6.06967e-05	5.01804e-05	3.31853e-05	3.8228e-05	4.8138e-05	4.86639e-05	4.63888e-05	4.07382e-05
Homologous recombination	g__unclassified_o__Bacteroidales	3.4051e-05	5.31575e-05	7.15421e-05	3.79219e-05	2.00112e-05	1.35115e-05	5.35924e-05	2.8537e-05	2.40979e-05	1.73774e-05	1.80917e-05	2.48141e-05	2.3643e-05	2.16026e-05	1.71758e-05
Homologous recombination	g__Blautia	2.90022e-05	2.6061e-05	1.59455e-05	3.26583e-05	3.88163e-05	3.96501e-05	1.46065e-05	3.09522e-05	2.59691e-05	2.37678e-05	3.0855e-05	2.55915e-05	2.61813e-05	2.43314e-05	4.45206e-05
Homologous recombination	others	0.00216759	0.00343803	0.00291154	0.00242407	0.00306024	0.00247929	0.00327312	0.00242946	0.0023616	0.00191438	0.00197837	0.00195578	0.0019776	0.00221393	0.00313808
Pyruvate metabolism	g__Prevotella	0.00255635	0.00191269	0.0021511	0.00348182	0.0022071	0.00221574	0.0031039	0.00247452	0.00378122	0.0032984	0.00311443	0.00302013	0.00324097	0.00393571	0.00217934
Pyruvate metabolism	g__unclassified_d__Bacteria	0.000687302	0.000679714	0.00126283	0.000341477	0.00052402	0.000476145	0.000601361	0.000657749	0.000438696	0.000483317	0.000544175	0.000591586	0.000468363	0.000239107	0.000577342
Pyruvate metabolism	g__Bacteroides	0.00028761	0.000455463	0.000384499	0.000305768	0.000261845	0.00024414	0.00031619	0.000339203	0.000240469	0.000320361	0.000312701	0.000360679	0.000275013	0.000268214	0.000207164
Pyruvate metabolism	g__Clostridium	0.000542572	0.000523981	0.000375782	0.000497351	0.000579668	0.00058296	0.00053858	0.000667791	0.000368046	0.000451477	0.000523048	0.000551222	0.000503319	0.000348143	0.000597928
Pyruvate metabolism	g__unclassified_f__Lachnospiraceae	0.000314705	0.000210731	0.000143191	0.000293087	0.000316671	0.000353559	0.000176605	0.000303992	0.000256572	0.000263688	0.000298079	0.000308913	0.000309752	0.000197437	0.000324232
Pyruvate metabolism	g__unclassified_p__Firmicutes	0.000440811	0.000434004	0.000318538	0.000397343	0.000488383	0.000544784	0.000383433	0.000572901	0.000330737	0.000397046	0.000479863	0.000471273	0.000391777	0.000281118	0.000516266
Pyruvate metabolism	g__Alistipes	0.000152304	0.00014578	0.000167375	8.23037e-05	7.73584e-05	0.000105979	0.00013029	0.000140651	8.95876e-05	0.000142439	0.00015	0.000173569	0.000127425	7.00948e-05	7.43457e-05
Pyruvate metabolism	g__Butyrivibrio	0.000191516	0.000128349	8.15346e-05	0.000159763	0.000243369	0.000219967	9.02944e-05	0.000193086	0.000175887	0.000203428	0.000198637	0.000216135	0.000195671	0.000134448	0.000207598
Pyruvate metabolism	g__Ruminococcus	0.00028402	0.000282356	0.000159455	0.000435444	0.000441453	0.000555298	0.000239918	0.000338186	0.00022601	0.000245134	0.000288537	0.000299	0.000296915	0.0002046	0.000356165
Pyruvate metabolism	g__Methanobrevibacter	0.000123694	0.000280573	0.000265227	0.000224481	0.000338053	0.000332727	0.000115311	0.000144274	0.000174696	0.000135712	0.000151859	9.73774e-05	6.50544e-05	0.000176061	0.000319891
Pyruvate metabolism	g__Faecalibacterium	8.63896e-05	6.4836e-05	5.56498e-05	6.30437e-05	0.000100385	0.000136933	4.98744e-05	0.000102517	8.06855e-05	9.22685e-05	0.000105762	9.73774e-05	7.38298e-05	5.88956e-05	0.000102993
Pyruvate metabolism	g__Eubacterium	0.000196396	0.000220224	0.000119485	0.000315099	0.000284817	0.000334741	0.000160777	0.000226644	0.000140618	0.000160377	0.000198327	0.00019333	0.000199515	0.000127797	0.000243623
Pyruvate metabolism	g__Lactobacillus	0.000659366	6.44333e-06	2.81704e-06	4.96454e-06	6.85316e-06	5.60113e-06	8.44519e-06	1.84315e-05	5.7835e-06	0.000409098	0.000224969	0.000294594	0.000528848	9.32324e-06	1.32694e-05
Pyruvate metabolism	g__Acetobacter	0.000274708	0.000163672	8.27571e-05	0.000112749	6.85316e-05	2.6286e-05	0.000176446	0.000115101	8.83402e-05	0.000122427	0.000109108	8.78535e-05	0.000224971	7.10613e-05	0.000116138
Pyruvate metabolism	g__unclassified_f__Ruminococcaceae	0.000144506	0.000102115	6.35162e-05	8.51748e-05	0.000133171	0.000102835	7.20762e-05	0.000150566	8.01185e-05	0.000161106	0.000152602	0.000175124	0.000165066	6.7025e-05	9.79082e-05
Pyruvate metabolism	g__unclassified_o__Clostridiales	0.000107987	7.5364e-05	5.37895e-05	7.23148e-05	0.000108225	0.000115658	5.10429e-05	0.000114911	6.87216e-05	7.98801e-05	9.74596e-05	9.45267e-05	8.89874e-05	5.19032e-05	0.000120975
Pyruvate metabolism	g__Parabacteroides	1.27341e-05	1.69713e-05	1.58392e-05	1.1245e-05	1.17326e-05	1.06618e-05	1.12071e-05	1.30291e-05	1.02629e-05	1.10991e-05	1.15861e-05	1.32169e-05	1.10962e-05	1.00623e-05	9.23896e-06
Pyruvate metabolism	g__Treponema	6.45117e-05	9.29681e-05	7.22863e-05	8.08682e-05	0.00010499	9.27626e-05	8.15306e-05	0.000112496	9.14587e-05	7.86469e-05	8.15984e-05	9.85436e-05	8.58689e-05	9.44262e-05	6.94472e-05
Pyruvate metabolism	g__unclassified_o__Bacteroidales	1.53706e-05	1.40373e-05	1.74869e-05	6.40007e-06	8.93652e-06	6.43639e-06	1.56687e-05	1.36647e-05	6.86082e-06	1.04265e-05	9.91325e-06	1.19211e-05	1.00084e-05	4.77532e-06	8.99093e-06
Pyruvate metabolism	g__Blautia	4.47094e-05	2.98579e-05	2.19516e-05	4.80304e-05	4.75335e-05	5.25229e-05	1.9971e-05	3.92781e-05	3.08453e-05	3.76137e-05	4.51672e-05	4.3538e-05	4.01785e-05	2.38197e-05	5.15273e-05
Pyruvate metabolism	others	0.00245184	0.0025053	0.00235892	0.0018571	0.00231565	0.00230084	0.00221784	0.0025192	0.00199622	0.00214791	0.00220731	0.002277	0.00215042	0.00186954	0.00244243
Mismatch repair	g__Prevotella	0.00246177	0.00184751	0.00213797	0.00339036	0.00220217	0.0021895	0.00303235	0.00241509	0.00366544	0.00313539	0.00298488	0.00286871	0.00315974	0.00397096	0.00211802
Mismatch repair	g__unclassified_d__Bacteria	0.000911691	0.00098232	0.00172727	0.000496275	0.000751928	0.000663046	0.000854132	0.000868631	0.00060001	0.000660847	0.000729553	0.000793791	0.000642059	0.000352009	0.000758463
Mismatch repair	g__Bacteroides	0.00034769	0.000493605	0.000435418	0.000343809	0.00026678	0.00028949	0.000387947	0.000402442	0.000276587	0.00039727	0.000362825	0.000454039	0.000329841	0.000289703	0.00022961
Mismatch repair	g__Clostridium	0.00042056	0.000472147	0.000253959	0.000562488	0.0005772	0.000548125	0.000534277	0.00064186	0.000320304	0.000321987	0.000417843	0.000453521	0.000396636	0.000351725	0.000638108
Mismatch repair	g__unclassified_f__Lachnospiraceae	8.03872e-05	7.83555e-05	5.87326e-05	0.000137572	0.000104278	0.00013143	6.14533e-05	9.41912e-05	8.70927e-05	7.27049e-05	7.76951e-05	8.29296e-05	9.34114e-05	6.01463e-05	0.000134306
Mismatch repair	g__unclassified_p__Firmicutes	0.000475592	0.000376475	0.000244923	0.000508836	0.000498033	0.000519972	0.000303283	0.00064078	0.00033034	0.000397999	0.000492379	0.000546234	0.000400697	0.000269066	0.000628931
Mismatch repair	g__Alistipes	0.000157465	0.000162522	0.000178962	8.24233e-05	8.40471e-05	0.000119294	0.000158121	0.000153871	9.24793e-05	0.000156789	0.000163692	0.000177197	0.000137796	7.65756e-05	8.59409e-05
Mismatch repair	g__Butyrivibrio	0.000100358	6.69646e-05	3.57179e-05	7.74588e-05	0.00014134	0.000101606	3.90922e-05	9.95935e-05	9.5768e-05	0.000117774	0.000104461	0.000128152	0.000113283	7.63482e-05	0.000127423
Mismatch repair	g__Ruminococcus	0.000155277	0.000210846	7.8505e-05	0.000473486	0.000399292	0.000495897	0.000168638	0.000215013	0.000150088	0.000109254	0.000152354	0.000157437	0.000186678	0.000173731	0.000299243
Mismatch repair	g__Methanobrevibacter	4.53265e-05	0.000125127	0.00011401	9.28309e-05	0.000138105	0.000137473	4.64751e-05	5.9362e-05	6.75876e-05	5.14035e-05	5.60098e-05	4.07521e-05	2.8212e-05	7.57229e-05	0.000127547
Mismatch repair	g__Faecalibacterium	0.000408051	0.000185418	0.000167906	0.000197086	0.00049425	0.000648257	0.000143621	0.00043422	0.000400593	0.000463697	0.000482837	0.000405253	0.000354354	0.000239846	0.000459406
Mismatch repair	g__Eubacterium	0.000144114	0.000167239	7.55285e-05	0.000245954	0.000221988	0.000233577	0.000122588	0.000152282	0.000103536	7.21443e-05	0.000110904	0.000101783	0.000124669	9.73824e-05	0.000194886
Mismatch repair	g__Lactobacillus	0.000686068	1.84095e-05	7.28178e-06	1.15441e-05	1.39256e-05	1.28728e-05	1.4394e-05	1.69061e-05	1.08866e-05	0.000426924	0.00024083	0.000317789	0.000542555	1.37006e-05	1.77338e-05
Mismatch repair	g__Acetobacter	0.000174294	8.99765e-05	4.85806e-05	6.66923e-05	3.7665e-05	1.48872e-05	9.056e-05	6.67346e-05	5.68144e-05	8.2739e-05	6.84634e-05	5.70141e-05	0.00014164	4.31484e-05	6.87651e-05
Mismatch repair	g__unclassified_f__Ruminococcaceae	8.46506e-05	5.54011e-05	1.97193e-05	5.75408e-05	8.76108e-05	4.74131e-05	3.35152e-05	9.01871e-05	4.92732e-05	9.79862e-05	9.21312e-05	0.000107873	0.000113428	3.92258e-05	5.02252e-05
Mismatch repair	g__unclassified_o__Clostridiales	2.32803e-05	1.01828e-05	9.08893e-06	1.14244e-05	2.02853e-05	2.59421e-05	1.21101e-05	2.33889e-05	1.2701e-05	1.78259e-05	2.02602e-05	2.35831e-05	1.88563e-05	1.1654e-05	2.28804e-05
Mismatch repair	g__Parabacteroides	6.45117e-06	5.09138e-05	2.72136e-05	3.8221e-05	1.95726e-05	1.67543e-05	2.65041e-05	1.86857e-05	1.09433e-05	9.80984e-06	7.12515e-06	6.15493e-06	7.32497e-06	1.05171e-05	1.20292e-05
Mismatch repair	g__Treponema	2.889e-05	4.25145e-05	4.28934e-05	3.9178e-05	8.43761e-05	6.83436e-05	4.28102e-05	5.69469e-05	5.59072e-05	3.54275e-05	3.77323e-05	4.58056e-05	4.64156e-05	4.9686e-05	4.97912e-05
Mismatch repair	g__unclassified_o__Bacteroidales	2.22706e-05	3.56109e-05	7.72825e-05	5.66436e-05	2.56034e-05	1.69999e-05	6.2675e-05	2.95539e-05	3.47577e-05	2.35997e-05	2.18091e-05	2.15099e-05	2.6834e-05	3.34841e-05	2.11442e-05
Mismatch repair	g__Blautia	3.20315e-05	3.64163e-05	2.16859e-05	5.09015e-05	6.84768e-05	5.92049e-05	2.76195e-05	4.22017e-05	2.93144e-05	2.72433e-05	3.28376e-05	3.13577e-05	3.30711e-05	2.85951e-05	6.25645e-05
Mismatch repair	others	0.00192868	0.00305638	0.00258732	0.00215736	0.00271094	0.00222561	0.00291555	0.00218921	0.00205331	0.00166666	0.00174969	0.00173426	0.00176452	0.0019373	0.00280213
Carbon fixation pathways in prokaryotes	g__Prevotella	0.0026539	0.00199421	0.00223093	0.00367831	0.00233671	0.00235645	0.00321629	0.00259375	0.00396504	0.00345979	0.00322676	0.00313487	0.00336303	0.0040875	0.00227942
Carbon fixation pathways in prokaryotes	g__unclassified_d__Bacteria	0.000865186	0.000809846	0.00150308	0.000435923	0.000648912	0.000598633	0.000740361	0.000799989	0.00054467	0.000613871	0.000673357	0.000761527	0.000596803	0.000328246	0.000710532
Carbon fixation pathways in prokaryotes	g__Bacteroides	0.000343539	0.000542908	0.000446527	0.00033735	0.000282844	0.000290571	0.000386035	0.000400217	0.000251129	0.000377482	0.0003728	0.000427606	0.000331291	0.000281687	0.000231098
Carbon fixation pathways in prokaryotes	g__Clostridium	0.000432902	0.000399429	0.000287285	0.000388849	0.000455159	0.000459735	0.000412433	0.000542203	0.000284752	0.000368009	0.000436678	0.000453651	0.000407152	0.000264689	0.000476581
Carbon fixation pathways in prokaryotes	g__unclassified_f__Lachnospiraceae	0.000254232	0.000152799	0.000110715	0.000215748	0.000241725	0.000262516	0.000131405	0.00024177	0.000204577	0.000214976	0.000241821	0.000250991	0.000245495	0.000148205	0.000235314
Carbon fixation pathways in prokaryotes	g__unclassified_p__Firmicutes	0.000400309	0.000354211	0.000265546	0.000349432	0.000423799	0.000478061	0.000296219	0.000503116	0.000285376	0.000368794	0.000451796	0.000445941	0.000344346	0.000237629	0.000450973
Carbon fixation pathways in prokaryotes	g__Alistipes	8.06677e-05	7.5364e-05	7.16484e-05	4.9466e-05	4.46278e-05	5.94506e-05	6.30468e-05	8.09714e-05	4.89897e-05	7.81423e-05	8.513e-05	9.7507e-05	7.22343e-05	3.78614e-05	4.47686e-05
Carbon fixation pathways in prokaryotes	g__Butyrivibrio	0.000113989	7.49037e-05	3.997e-05	0.00010593	0.000145835	0.000103965	4.48285e-05	0.000112496	9.96804e-05	0.000126126	0.000118092	0.000138842	0.000124597	7.87927e-05	0.000125129
Carbon fixation pathways in prokaryotes	g__Ruminococcus	0.000194825	0.00019773	0.000110715	0.000305529	0.000306638	0.000387313	0.00016901	0.000234334	0.000146969	0.00016318	0.000189901	0.000204927	0.00020082	0.000137802	0.000252862
Carbon fixation pathways in prokaryotes	g__Methanobrevibacter	0.000117972	0.000277408	0.000253587	0.000216825	0.000321769	0.000329631	0.000106547	0.000142494	0.000163412	0.000129546	0.00014684	9.06394e-05	6.09205e-05	0.000172537	0.000303459
Carbon fixation pathways in prokaryotes	g__Faecalibacterium	0.000176033	8.86533e-05	9.37064e-05	9.49244e-05	0.00019463	0.00027023	7.04297e-05	0.000198551	0.000174979	0.000190031	0.00020477	0.000184324	0.000145339	0.000110287	0.000194762
Carbon fixation pathways in prokaryotes	g__Eubacterium	0.000152809	0.000169943	8.00996e-05	0.000287824	0.00022292	0.000261828	0.000121419	0.000166392	9.85463e-05	0.000111328	0.000144238	0.000144803	0.000150851	9.23797e-05	0.000183043
Carbon fixation pathways in prokaryotes	g__Lactobacillus	0.000440531	3.73943e-06	2.39182e-06	4.24678e-06	4.66015e-06	4.42194e-06	5.94881e-06	1.04869e-05	4.42268e-06	0.000266715	0.000141574	0.000191645	0.000337384	5.17326e-06	9.11495e-06
Carbon fixation pathways in prokaryotes	g__Acetobacter	0.000199145	0.000104704	5.79885e-05	7.7399e-05	4.55598e-05	1.70982e-05	0.000129652	8.74542e-05	6.40154e-05	8.93536e-05	7.26765e-05	6.67324e-05	0.000162527	5.44614e-05	8.53829e-05
Carbon fixation pathways in prokaryotes	g__unclassified_f__Ruminococcaceae	0.000115728	8.16922e-05	5.07598e-05	7.04008e-05	0.000110034	7.84158e-05	5.44953e-05	0.000119233	6.49226e-05	0.000126575	0.000115551	0.000134501	0.000128368	5.48025e-05	7.60199e-05
Carbon fixation pathways in prokaryotes	g__unclassified_o__Clostridiales	4.90289e-05	3.49781e-05	2.23768e-05	3.25387e-05	4.75883e-05	4.36299e-05	2.26798e-05	4.29008e-05	2.75567e-05	3.2905e-05	4.31226e-05	3.90028e-05	4.11939e-05	2.21711e-05	5.92782e-05
Carbon fixation pathways in prokaryotes	g__Parabacteroides	1.22292e-05	4.28597e-05	2.54065e-05	1.56114e-05	1.74893e-05	1.38554e-05	2.25205e-05	1.97026e-05	1.20206e-05	1.51912e-05	1.22676e-05	1.61324e-05	1.39247e-05	1.29047e-05	1.30834e-05
Carbon fixation pathways in prokaryotes	g__Treponema	7.05702e-05	9.1875e-05	5.93173e-05	7.12382e-05	8.3773e-05	8.11181e-05	7.64316e-05	9.36827e-05	7.32577e-05	6.81083e-05	7.69516e-05	8.50028e-05	7.76736e-05	7.794e-05	5.7604e-05
Carbon fixation pathways in prokaryotes	g__unclassified_o__Bacteroidales	1.88486e-05	2.77869e-05	3.55053e-05	9.80945e-06	1.31032e-05	1.00231e-05	2.39015e-05	2.18e-05	1.06598e-05	1.30611e-05	1.31351e-05	1.44479e-05	1.40697e-05	7.56092e-06	1.25873e-05
Carbon fixation pathways in prokaryotes	g__Blautia	4.07826e-05	2.08833e-05	1.73274e-05	3.61275e-05	3.68426e-05	3.67021e-05	1.58812e-05	3.33038e-05	2.56856e-05	3.38019e-05	3.33333e-05	3.95211e-05	3.51743e-05	1.81917e-05	4.96051e-05
Carbon fixation pathways in prokaryotes	others	0.00188464	0.00224101	0.00204299	0.00159457	0.00189794	0.00187653	0.00192258	0.0020799	0.00173766	0.00175041	0.00173445	0.00182082	0.00171121	0.00154612	0.00199803

## Sheet: Table S7
Table S7. Statistical table of species and functional contribution analysis of CAZymes encoded genes at family level.
Function	Taxon	Y1	O3	O2	O1	M4	M3	E3	E2	E1	Y2	Y3	Y4	Y5	M2	M1
GT2	g__Prevotella	0.00161829	0.0011636	0.00135213	0.0021515	0.00143713	0.00143477	0.00195934	0.00151913	0.00248328	0.00209858	0.00188215	0.00185814	0.00201589	0.00256423	0.00144425
GT2	g__unclassified_d__Bacteria	0.000225118	0.000277063	0.000432389	0.000177826	0.000168862	0.000145482	0.000209058	0.000196009	0.000170613	0.000165422	0.000165675	0.000192552	0.000147515	0.000150423	0.000186019
GT2	g__Bacteroides	0.000281383	0.000415825	0.000407461	0.000368273	0.000258063	0.000268166	0.000408609	0.00029681	0.00034168	0.000334375	0.000301301	0.000318437	0.000308881	0.000331202	0.00024753
GT2	g__Clostridium	0.000125153	0.000139337	9.61514e-05	0.000140921	0.000160199	0.000151722	0.000136291	0.000142431	0.000116804	0.000104489	0.000122862	0.000114806	0.000111833	0.000106194	0.000179633
GT2	g__unclassified_f__Lachnospiraceae	5.34045e-05	6.09815e-05	4.26808e-05	6.84867e-05	7.39593e-05	7.35517e-05	4.67938e-05	6.30483e-05	5.35824e-05	5.11233e-05	5.58859e-05	5.26732e-05	5.08396e-05	4.42285e-05	7.7384e-05
GT2	g__unclassified_p__Firmicutes	5.32362e-05	3.88326e-05	3.08811e-05	5.59857e-05	6.23912e-05	6.45604e-05	4.12699e-05	6.47008e-05	4.46237e-05	4.34436e-05	4.64064e-05	4.91746e-05	4.66332e-05	3.37683e-05	6.65949e-05
GT2	g__Alistipes	6.79898e-05	9.88936e-05	0.000117997	5.35333e-05	5.10971e-05	5.09015e-05	7.6166e-05	7.26454e-05	4.49072e-05	6.14376e-05	5.99751e-05	7.43774e-05	5.76569e-05	3.3143e-05	4.91091e-05
GT2	g__Butyrivibrio	0.000102041	9.51542e-05	8.0259e-05	8.06289e-05	0.000158719	0.000158846	8.34958e-05	0.000100865	0.000123098	0.000121306	0.000115613	0.000106318	9.39916e-05	0.000105057	0.000139452
GT2	g__Ruminococcus	4.86362e-05	4.29747e-05	2.65758e-05	8.02102e-05	8.11414e-05	0.000102589	4.16417e-05	4.60787e-05	5.46031e-05	3.61562e-05	4.18215e-05	3.90676e-05	4.04686e-05	4.14429e-05	8.25306e-05
GT2	g__Methanobrevibacter	5.24508e-05	0.000185361	0.000164026	0.000115261	0.000214093	0.000225421	7.07483e-05	7.13107e-05	0.000103196	6.44086e-05	6.93927e-05	4.85267e-05	3.28536e-05	0.000118644	0.000187197
GT2	g__Faecalibacterium	6.50727e-05	3.65314e-05	4.0661e-05	2.93087e-05	7.25338e-05	0.000104112	2.6026e-05	7.04845e-05	5.9366e-05	7.36018e-05	7.99255e-05	6.47239e-05	5.86722e-05	3.7293e-05	5.89681e-05
GT2	g__Eubacterium	6.19874e-05	4.91304e-05	2.90208e-05	6.30437e-05	7.36852e-05	7.00141e-05	3.52679e-05	4.98921e-05	4.24124e-05	3.73895e-05	4.50433e-05	3.90028e-05	4.38047e-05	3.45074e-05	7.14934e-05
GT2	g__Lactobacillus	0.00012218	2.01929e-05	1.69022e-05	2.13535e-05	3.27307e-05	3.08062e-05	2.35297e-05	2.13551e-05	2.31907e-05	7.8815e-05	4.95662e-05	6.46591e-05	0.000102042	1.98403e-05	3.35455e-05
GT2	g__Acetobacter	6.86068e-05	3.58986e-05	1.60518e-05	2.12937e-05	1.35967e-05	6.68205e-06	3.27716e-05	2.26262e-05	1.44588e-05	3.45867e-05	2.73853e-05	2.38422e-05	5.58438e-05	1.17109e-05	2.49266e-05
GT2	g__unclassified_f__Ruminococcaceae	2.47388e-05	1.23114e-05	8.45111e-06	1.45347e-05	2.2917e-05	2.18149e-05	1.44471e-05	2.42787e-05	1.67835e-05	2.71312e-05	2.67038e-05	2.8831e-05	2.8357e-05	8.9253e-06	1.82299e-05
GT2	g__unclassified_o__Clostridiales	3.04047e-05	1.96176e-05	1.36068e-05	2.27292e-05	2.84543e-05	3.29681e-05	1.63061e-05	2.75836e-05	2.41546e-05	2.30952e-05	2.31722e-05	2.38422e-05	2.58187e-05	1.92718e-05	3.23054e-05
GT2	g__Parabacteroides	1.47536e-05	3.24468e-05	3.2954e-05	3.5649e-05	2.22591e-05	1.63121e-05	3.13375e-05	2.26262e-05	2.00722e-05	2.11892e-05	1.52416e-05	1.41239e-05	1.73333e-05	1.85896e-05	1.885e-05
GT2	g__Treponema	5.16094e-06	1.55906e-05	1.45104e-05	4.42622e-06	7.94966e-06	7.6647e-06	1.35973e-05	8.89795e-06	8.22165e-06	5.77379e-06	7.1871e-06	6.60845e-06	6.88982e-06	5.85545e-06	9.73501e-06
GT2	g__unclassified_o__Bacteroidales	8.97554e-06	1.50728e-05	1.49356e-05	9.45057e-06	9.37512e-06	6.48552e-06	2.2308e-05	9.40641e-06	9.12886e-06	9.58561e-06	8.98388e-06	1.26338e-05	1.08061e-05	6.99243e-06	7.50278e-06
GT2	g__Blautia	3.73046e-05	2.19764e-05	1.68491e-05	2.64975e-05	3.66781e-05	4.52021e-05	1.09947e-05	2.48507e-05	3.75928e-05	2.92053e-05	3.27757e-05	2.87014e-05	3.5537e-05	2.52978e-05	4.01802e-05
GT2	others	0.000812287	0.00105285	0.000958006	0.000833564	0.000908729	0.000858152	0.000867252	0.000792172	0.000794381	0.000764943	0.000696963	0.000735287	0.000705227	0.000760185	0.000905976
CE1	g__Prevotella	0.000966778	0.000635761	0.000723713	0.00112354	0.00078899	0.000779196	0.00105799	0.000889032	0.00129584	0.00119377	0.0011368	0.00112052	0.00120086	0.00134761	0.00074693
CE1	g__unclassified_d__Bacteria	0.000225062	0.000154697	0.000233974	0.000132188	0.000152359	0.000153294	0.000166673	0.000193086	0.000157289	0.000204213	0.000205886	0.00025002	0.000189434	0.000112447	0.000151668
CE1	g__Bacteroides	0.000321325	0.000259632	0.00028771	0.000189909	0.00020406	0.000233921	0.000258348	0.000280158	0.000221814	0.000356069	0.000330855	0.000409789	0.000283425	0.000195504	0.000182857
CE1	g__Clostridium	5.21143e-05	3.14688e-05	2.30147e-05	2.93087e-05	5.36739e-05	5.74853e-05	3.07532e-05	5.07819e-05	3.73093e-05	4.85447e-05	5.10532e-05	5.23493e-05	4.29344e-05	2.46156e-05	5.10933e-05
CE1	g__unclassified_f__Lachnospiraceae	7.37678e-05	4.20542e-05	3.80034e-05	5.58062e-05	7.47817e-05	9.94446e-05	3.90391e-05	8.059e-05	6.67371e-05	7.44426e-05	8.10408e-05	7.49605e-05	6.2371e-05	4.25799e-05	7.7012e-05
CE1	g__unclassified_p__Firmicutes	2.45145e-05	1.7489e-05	1.32348e-05	2.18918e-05	2.59324e-05	3.30663e-05	1.4394e-05	3.29224e-05	1.7634e-05	2.07408e-05	2.84386e-05	2.90253e-05	1.85662e-05	1.4326e-05	3.06932e-05
CE1	g__Alistipes	5.92947e-05	5.6149e-05	7.55817e-05	3.22396e-05	2.93315e-05	4.46616e-05	4.45098e-05	5.49131e-05	3.08453e-05	5.75137e-05	6.11523e-05	7.29521e-05	4.81562e-05	1.89876e-05	3.28634e-05
CE1	g__Butyrivibrio	8.26311e-05	5.35027e-05	5.21949e-05	5.7481e-05	9.72052e-05	0.000111875	5.0618e-05	9.74326e-05	7.97216e-05	8.80082e-05	9.90705e-05	8.51324e-05	7.74561e-05	5.39497e-05	0.000103737
CE1	g__Ruminococcus	3.4668e-05	2.7154e-05	1.68491e-05	5.03632e-05	5.48253e-05	6.43147e-05	2.58667e-05	3.57189e-05	3.13557e-05	2.74675e-05	3.46344e-05	3.41437e-05	3.09679e-05	2.36492e-05	5.35116e-05
CE1	g__Methanobrevibacter	3.9268e-06	1.42098e-05	1.91346e-05	1.23216e-05	1.67217e-05	2.04883e-05	6.47995e-06	6.60991e-06	1.00361e-05	5.15717e-06	5.82403e-06	3.17465e-06	2.32078e-06	1.13698e-05	1.9346e-05
CE1	g__Faecalibacterium	1.27902e-05	8.62946e-06	1.14276e-05	6.40007e-06	1.14037e-05	1.32167e-05	8.71076e-06	1.22665e-05	1.2134e-05	1.592e-05	1.59851e-05	1.58084e-05	1.14589e-05	8.07256e-06	1.32074e-05
CE1	g__Eubacterium	4.75143e-05	3.27919e-05	1.13745e-05	6.92643e-05	6.53517e-05	7.34534e-05	2.39546e-05	3.36851e-05	2.64227e-05	1.7994e-05	2.36059e-05	2.35831e-05	3.29986e-05	2.63779e-05	4.54507e-05
CE1	g__Lactobacillus	1.62682e-05	1.49577e-06	1.27564e-06	2.09348e-06	1.91888e-06	3.43929e-06	7.96716e-07	2.09737e-06	1.02062e-06	1.10991e-05	6.13382e-06	8.09859e-06	1.28368e-05	7.95886e-07	1.98421e-06
CE1	g__Acetobacter	2.93388e-05	1.66836e-05	7.65384e-06	1.06468e-05	1.25002e-05	3.58669e-06	1.29599e-05	1.09318e-05	6.69072e-06	1.48549e-05	1.20818e-05	8.55211e-06	2.66165e-05	6.25339e-06	1.22773e-05
CE1	g__unclassified_f__Ruminococcaceae	1.55389e-05	5.46532e-06	3.98637e-06	8.07486e-06	1.41997e-05	1.04161e-05	5.41767e-06	1.37918e-05	8.10824e-06	1.63684e-05	1.93928e-05	1.95662e-05	1.50126e-05	6.36709e-06	1.14712e-05
CE1	g__unclassified_o__Clostridiales	2.98437e-05	1.49577e-05	1.13745e-05	1.50132e-05	3.55816e-05	4.43668e-05	1.34911e-05	3.26682e-05	2.53453e-05	3.0887e-05	3.27757e-05	2.81183e-05	2.28452e-05	1.75095e-05	3.65838e-05
CE1	g__Parabacteroides	8.30238e-06	8.91711e-06	1.25438e-05	5.92156e-06	5.4277e-06	7.86123e-06	7.96716e-06	9.46996e-06	4.13917e-06	1.00901e-05	1.10904e-05	9.2e-06	7.32496e-06	3.06985e-06	6.7587e-06
CE1	g__Treponema	9.59261e-06	6.32827e-06	7.60069e-06	7.47672e-06	1.55704e-05	1.68034e-05	9.13567e-06	1.59528e-05	1.07732e-05	9.86589e-06	1.22057e-05	1.08845e-05	1.10237e-05	6.70818e-06	1.16572e-05
CE1	g__unclassified_o__Bacteroidales	6.67556e-06	6.27074e-06	1.09492e-05	4.18696e-06	3.78294e-06	5.06067e-06	1.35442e-05	1.01055e-05	5.6701e-06	7.73576e-06	8.48822e-06	8.6169e-06	7.90516e-06	2.55821e-06	6.20064e-06
CE1	g__Blautia	1.13877e-05	7.07616e-06	6.2719e-06	5.56268e-06	1.51318e-05	2.11271e-05	6.6393e-06	1.38554e-05	1.06031e-05	1.16597e-05	1.34448e-05	1.14028e-05	1.14589e-05	7.39037e-06	1.54396e-05
CE1	others	0.000462016	0.000424109	0.000412085	0.00038526	0.000460368	0.000501792	0.00037042	0.000474642	0.000451794	0.000474684	0.000473419	0.000503473	0.000442471	0.000414998	0.000472861
GH3	g__Prevotella	0.00102697	0.00064744	0.000721693	0.0012726	0.00085511	0.000853976	0.00114647	0.000936382	0.00145999	0.0012681	0.00127552	0.0012295	0.00130239	0.00155675	0.00085203
GH3	g__unclassified_d__Bacteria	0.000376019	0.000275682	0.000390399	0.000210604	0.000354116	0.000417775	0.000303708	0.000363863	0.000370825	0.000424233	0.000438599	0.000447042	0.000353847	0.000291863	0.000348352
GH3	g__Bacteroides	0.000187813	0.000216715	0.000193366	0.000165325	0.000142162	0.000157667	0.000181067	0.000196136	0.000157572	0.000206623	0.000201673	0.000243735	0.000188346	0.000149854	0.000125129
GH3	g__Clostridium	4.16241e-05	3.54383e-05	2.39714e-05	3.35555e-05	5.76214e-05	6.46095e-05	3.40994e-05	6.17772e-05	4.06546e-05	4.14255e-05	5.32837e-05	4.45746e-05	4.07587e-05	3.35409e-05	6.15724e-05
GH3	g__unclassified_f__Lachnospiraceae	4.99265e-05	2.96278e-05	2.06228e-05	4.28865e-05	5.88823e-05	7.7728e-05	2.17769e-05	4.82396e-05	4.95567e-05	4.94416e-05	5.08054e-05	4.50282e-05	4.97517e-05	3.53032e-05	6.03323e-05
GH3	g__unclassified_p__Firmicutes	1.87364e-05	8.5144e-06	6.05929e-06	8.67299e-06	1.40353e-05	1.70491e-05	4.62095e-06	1.76052e-05	1.0433e-05	1.37338e-05	1.49938e-05	1.50958e-05	1.29093e-05	7.44722e-06	1.38274e-05
GH3	g__Alistipes	1.97462e-05	3.03757e-05	2.8383e-05	1.61497e-05	9.48477e-06	1.60173e-05	1.86431e-05	2.53592e-05	9.52577e-06	1.7938e-05	1.77819e-05	2.02141e-05	1.45774e-05	1.09719e-05	1.02311e-05
GH3	g__Butyrivibrio	8.53799e-05	5.68969e-05	4.09799e-05	6.05913e-05	0.000119135	0.000121358	4.07387e-05	9.22209e-05	9.26494e-05	9.21003e-05	9.20693e-05	8.73352e-05	8.35481e-05	6.53195e-05	0.000113472
GH3	g__Ruminococcus	2.52998e-05	1.70863e-05	1.30222e-05	2.97274e-05	3.82132e-05	4.77079e-05	1.49251e-05	3.01895e-05	2.90309e-05	2.80281e-05	2.6456e-05	2.6369e-05	2.45858e-05	1.75663e-05	3.34215e-05
GH3	g__Methanobrevibacter	1.12194e-07	5.75297e-08	5.31517e-08	5.98137e-08	2.19301e-07	9.82654e-08	1.06229e-07	0	2.26804e-07	5.60562e-08	0	0	0	5.6849e-08	6.20064e-08
GH3	g__Faecalibacterium	3.18632e-05	1.49577e-05	1.23843e-05	1.3159e-05	4.23799e-05	3.69969e-05	1.54563e-05	3.42571e-05	2.65361e-05	3.30732e-05	3.80421e-05	3.72535e-05	3.16206e-05	1.74526e-05	3.8444e-05
GH3	g__Eubacterium	7.51702e-06	1.11608e-05	4.62419e-06	1.23216e-05	1.29936e-05	1.1841e-05	4.72718e-06	8.96151e-06	5.3866e-06	8.29632e-06	8.73605e-06	9.65352e-06	9.57322e-06	5.00271e-06	9.98304e-06
GH3	g__Lactobacillus	4.77387e-05	4.60238e-07	4.78365e-07	2.99069e-07	9.86855e-07	6.38725e-07	6.37372e-07	1.20758e-06	5.10309e-07	2.90371e-05	1.72862e-05	2.5138e-05	3.45216e-05	1.19383e-06	8.06084e-07
GH3	g__Acetobacter	5.60972e-08	0	0	0	0	0	0	0	0	0	0	0	0	0	0
GH3	g__unclassified_f__Ruminococcaceae	2.43462e-05	1.08731e-05	6.64396e-06	9.74964e-06	2.36845e-05	1.38554e-05	5.57701e-06	1.63341e-05	1.30979e-05	1.9956e-05	1.74101e-05	2.53972e-05	2.33529e-05	1.15404e-05	1.51916e-05
GH3	g__unclassified_o__Clostridiales	2.32242e-05	1.23689e-05	1.06303e-05	1.44151e-05	2.84543e-05	2.60895e-05	1.07291e-05	2.64396e-05	1.4232e-05	1.73214e-05	2.69516e-05	2.24169e-05	1.66081e-05	1.31321e-05	3.10652e-05
GH3	g__Parabacteroides	1.9634e-05	2.97429e-05	2.35993e-05	3.15817e-05	2.56582e-05	3.38524e-05	2.98503e-05	2.24991e-05	4.66082e-05	3.00461e-05	3.85997e-05	3.44028e-05	3.4159e-05	4.25231e-05	2.73448e-05
GH3	g__Treponema	2.74876e-06	2.47378e-06	1.6477e-06	2.51218e-06	7.07246e-06	7.17338e-06	2.17769e-06	4.89387e-06	5.15979e-06	3.53154e-06	4.02726e-06	4.21127e-06	4.42399e-06	4.60477e-06	3.72039e-06
GH3	g__unclassified_o__Bacteroidales	4.99265e-06	8.11169e-06	1.54671e-05	7.59635e-06	3.07021e-06	4.71674e-06	6.90487e-06	4.63965e-06	3.85567e-06	7.39942e-06	7.55885e-06	6.21972e-06	5.80195e-06	3.97943e-06	2.97631e-06
GH3	g__Blautia	1.88486e-05	9.20476e-06	8.45111e-06	9.1515e-06	2.16012e-05	1.99479e-05	7.32978e-06	1.55714e-05	1.29845e-05	1.61442e-05	1.89591e-05	1.35408e-05	1.66081e-05	1.36438e-05	2.27564e-05
GH3	others	0.000406424	0.000332464	0.000359412	0.000249603	0.000345947	0.000372966	0.000331859	0.000393162	0.000302953	0.000395925	0.000457558	0.000464729	0.000369512	0.000267077	0.000377123
GT4	g__Prevotella	0.000761351	0.000529446	0.000668542	0.000993746	0.000674241	0.000688104	0.000964982	0.000700332	0.00119531	0.000982945	0.000885872	0.000842383	0.000925847	0.00123135	0.000671964
GT4	g__unclassified_d__Bacteria	0.000181643	0.000203885	0.000398159	0.000110237	0.000105484	9.2566e-05	0.000179314	0.000148024	0.000104954	0.000107123	0.000120818	0.000150051	0.000109077	6.17949e-05	0.000109813
GT4	g__Bacteroides	0.000269659	0.000280457	0.000306791	0.000328318	0.000236571	0.000215938	0.000330903	0.000273358	0.000292464	0.000319969	0.000271685	0.000303082	0.000278276	0.000307496	0.000213426
GT4	g__Clostridium	0.000103948	9.94689e-05	9.14209e-05	0.000105392	0.000144903	0.000144008	9.65619e-05	0.000113385	9.10618e-05	9.23806e-05	9.66541e-05	9.00563e-05	8.54337e-05	7.31647e-05	0.000116448
GT4	g__unclassified_f__Lachnospiraceae	1.86243e-05	1.6511e-05	1.6477e-05	2.72153e-05	2.82898e-05	3.04132e-05	2.15113e-05	2.76472e-05	2.0866e-05	1.55276e-05	2.03222e-05	2.09915e-05	1.84937e-05	1.49513e-05	3.18713e-05
GT4	g__unclassified_p__Firmicutes	5.36289e-05	5.24671e-05	2.77452e-05	6.14287e-05	7.70295e-05	9.21238e-05	5.33799e-05	7.76028e-05	4.85361e-05	4.32754e-05	5.50185e-05	5.79859e-05	4.51102e-05	3.98512e-05	7.11214e-05
GT4	g__Alistipes	2.33364e-05	3.30221e-05	2.11544e-05	1.7346e-05	1.54607e-05	1.91126e-05	1.75277e-05	2.63125e-05	1.58196e-05	3.36898e-05	2.88723e-05	3.05803e-05	2.55286e-05	2.01814e-05	1.83539e-05
GT4	g__Butyrivibrio	2.5973e-05	2.65787e-05	1.93472e-05	3.17611e-05	4.71497e-05	4.89362e-05	2.4592e-05	3.38758e-05	3.5835e-05	2.99901e-05	3.0855e-05	2.98676e-05	2.49484e-05	3.5019e-05	4.34045e-05
GT4	g__Ruminococcus	2.79925e-05	2.1286e-05	1.21717e-05	3.7563e-05	3.56912e-05	4.15171e-05	2.44857e-05	3.51469e-05	2.32474e-05	2.46647e-05	2.65179e-05	2.76648e-05	2.69791e-05	1.82485e-05	3.23054e-05
GT4	g__Methanobrevibacter	1.43048e-05	4.29747e-05	3.83755e-05	3.14022e-05	4.7369e-05	5.25229e-05	1.58281e-05	1.88128e-05	2.43814e-05	1.45746e-05	1.85873e-05	1.38e-05	8.6304e-06	2.51273e-05	4.99772e-05
GT4	g__Faecalibacterium	4.31948e-06	4.54485e-06	3.66746e-06	7.77579e-06	7.40141e-06	8.30343e-06	5.78947e-06	5.02099e-06	6.69072e-06	5.15717e-06	5.45229e-06	3.49859e-06	4.49651e-06	3.75204e-06	5.58058e-06
GT4	g__Eubacterium	1.92413e-05	2.94552e-05	1.52014e-05	2.47031e-05	2.61517e-05	2.88409e-05	2.32641e-05	2.04017e-05	1.96185e-05	1.68169e-05	1.83395e-05	1.58084e-05	1.6318e-05	1.28479e-05	2.10822e-05
GT4	g__Lactobacillus	0.00013368	1.04129e-05	7.22863e-06	1.08861e-05	1.04168e-05	8.59823e-06	9.93239e-06	9.46996e-06	7.37113e-06	7.93195e-05	4.75836e-05	6.1031e-05	0.000102042	6.87873e-06	9.54899e-06
GT4	g__Acetobacter	9.93481e-05	5.36752e-05	2.50876e-05	3.47518e-05	2.352e-05	9.13869e-06	4.91308e-05	3.28589e-05	2.27938e-05	4.50692e-05	3.84758e-05	2.94789e-05	8.59414e-05	2.33649e-05	3.61498e-05
GT4	g__unclassified_f__Ruminococcaceae	8.69506e-06	5.52285e-06	4.14583e-06	9.1515e-06	5.15357e-06	4.66761e-06	4.08981e-06	8.00816e-06	3.68557e-06	9.4735e-06	7.55885e-06	8.6169e-06	8.77545e-06	4.66162e-06	5.33255e-06
GT4	g__unclassified_o__Clostridiales	1.43609e-05	1.23114e-05	7.12232e-06	1.79441e-05	1.86406e-05	1.83756e-05	8.65764e-06	1.56985e-05	1.35515e-05	1.41262e-05	1.39405e-05	1.64563e-05	1.23291e-05	1.06876e-05	2.41825e-05
GT4	g__Parabacteroides	1.60999e-05	3.46904e-05	3.97043e-05	2.30283e-05	1.91888e-05	1.66069e-05	2.82568e-05	1.91942e-05	2.25103e-05	1.98439e-05	1.92689e-05	1.70394e-05	2.11771e-05	2.76855e-05	1.63077e-05
GT4	g__Treponema	3.08534e-06	9.665e-06	6.21874e-06	7.53653e-06	6.14043e-06	5.06067e-06	5.52389e-06	5.91078e-06	2.77835e-06	4.65266e-06	4.02726e-06	5.63662e-06	3.84379e-06	5.17326e-06	5.64259e-06
GT4	g__unclassified_o__Bacteroidales	1.08268e-05	6.9611e-06	2.24832e-05	1.11254e-05	7.40141e-06	9.08955e-06	9.9855e-06	9.02506e-06	7.42783e-06	7.17519e-06	9.5415e-06	9.39436e-06	8.41283e-06	8.5842e-06	8.55689e-06
GT4	g__Blautia	4.48777e-06	1.30593e-05	4.88995e-06	6.63933e-06	7.34659e-06	8.35256e-06	5.68324e-06	5.52944e-06	5.10309e-06	5.77379e-06	5.51424e-06	5.31267e-06	5.6569e-06	3.58149e-06	7.13074e-06
GT4	others	0.00056372	0.000796442	0.000759059	0.000505127	0.00054277	0.000533385	0.000677368	0.000543156	0.000474701	0.000460109	0.000415055	0.000477622	0.000437467	0.000431711	0.000579574
CE10	g__Prevotella	0.000736612	0.000494813	0.000549748	0.0008286	0.0006198	0.000653318	0.000761819	0.000669126	0.00102629	0.000938885	0.000909292	0.00089849	0.000890019	0.00103016	0.000614546
CE10	g__unclassified_d__Bacteria	0.000172779	0.000173625	0.00030238	0.000158865	0.000131855	0.000138603	0.000192115	0.000173764	0.000161768	0.000165086	0.000166419	0.00016547	0.000153824	0.000179245	0.000144475
CE10	g__Bacteroides	0.000205596	0.000192149	0.000202295	0.000130514	0.000133171	0.000156291	0.000174693	0.000177895	0.000154227	0.000232857	0.000221623	0.000262459	0.000193423	0.000140019	0.000138088
CE10	g__Clostridium	1.13316e-05	5.52285e-06	6.96287e-06	6.63933e-06	1.57897e-05	1.37572e-05	6.42684e-06	1.11224e-05	9.75257e-06	1.0931e-05	1.38166e-05	1.21803e-05	8.9205e-06	7.84517e-06	1.40135e-05
CE10	g__unclassified_f__Lachnospiraceae	7.5058e-05	5.799e-05	5.11319e-05	8.92421e-05	8.44309e-05	0.000108338	3.73925e-05	6.67346e-05	7.19536e-05	6.89491e-05	7.41635e-05	6.97127e-05	6.86081e-05	5.17895e-05	8.20345e-05
CE10	g__unclassified_p__Firmicutes	9.19993e-06	7.65145e-06	4.8368e-06	8.2543e-06	1.19519e-05	1.01705e-05	7.06421e-06	1.37918e-05	8.39175e-06	8.85688e-06	1.05328e-05	1.15324e-05	7.17992e-06	8.5842e-06	1.07271e-05
CE10	g__Alistipes	3.19754e-05	2.41625e-05	4.79959e-05	1.57908e-05	1.49673e-05	2.25028e-05	2.50169e-05	2.6249e-05	1.66701e-05	2.77478e-05	2.86865e-05	3.41437e-05	2.14672e-05	1.09719e-05	1.61217e-05
CE10	g__Butyrivibrio	5.03191e-05	4.25145e-05	2.83298e-05	3.28377e-05	6.37618e-05	6.83436e-05	2.14051e-05	4.90658e-05	5.23917e-05	5.10672e-05	4.85749e-05	5.54591e-05	4.58354e-05	3.67813e-05	5.53717e-05
CE10	g__Ruminococcus	1.17804e-05	6.73098e-06	6.69711e-06	8.49355e-06	1.05265e-05	9.63001e-06	4.19604e-06	1.20122e-05	8.67525e-06	9.978e-06	1.01611e-05	1.39944e-05	9.5007e-06	7.44722e-06	1.10992e-05
CE10	g__Methanobrevibacter	7.34873e-06	1.87547e-05	1.56797e-05	8.19448e-06	2.511e-05	2.01935e-05	5.57701e-06	7.88104e-06	9.07216e-06	1.12673e-05	9.23171e-06	6.60845e-06	4.20642e-06	8.86845e-06	1.8912e-05
CE10	g__Faecalibacterium	1.10511e-05	1.15635e-05	2.15796e-05	5.74212e-06	1.05265e-05	1.32167e-05	8.97633e-06	8.51661e-06	8.61855e-06	8.80082e-06	1.10904e-05	1.06901e-05	1.10962e-05	5.28696e-06	7.6888e-06
CE10	g__Eubacterium	5.60972e-06	4.8325e-06	5.52777e-06	4.54584e-06	4.44085e-06	7.36991e-06	4.72718e-06	6.41924e-06	3.62886e-06	4.03605e-06	6.07186e-06	4.66479e-06	3.98884e-06	3.29724e-06	6.44867e-06
CE10	g__Lactobacillus	5.9463e-05	8.16922e-06	3.98637e-06	1.48338e-05	1.21712e-05	2.05866e-05	1.30661e-05	1.07411e-05	5.6134e-06	4.10331e-05	2.44733e-05	3.1876e-05	4.96792e-05	6.99243e-06	1.17192e-05
CE10	g__Acetobacter	2.68705e-05	1.01828e-05	5.42147e-06	9.21132e-06	5.2084e-06	2.06357e-06	1.12602e-05	7.56326e-06	6.97422e-06	1.28929e-05	1.07807e-05	8.16338e-06	2.48759e-05	3.35409e-06	8.12284e-06
CE10	g__unclassified_f__Ruminococcaceae	1.28462e-05	1.10457e-05	6.3782e-06	1.26207e-05	1.40901e-05	1.46907e-05	7.96716e-06	1.69061e-05	9.52577e-06	1.62002e-05	1.43742e-05	1.76873e-05	1.41423e-05	8.8116e-06	1.33314e-05
CE10	g__unclassified_o__Clostridiales	2.08681e-05	1.39797e-05	1.28095e-05	1.23814e-05	2.42328e-05	2.8153e-05	9.82616e-06	2.02746e-05	1.75206e-05	2.24225e-05	2.42255e-05	2.28704e-05	2.16848e-05	1.40417e-05	2.30664e-05
CE10	g__Parabacteroides	4.33631e-05	6.21896e-05	6.14433e-05	3.76228e-05	4.01321e-05	4.67252e-05	5.59294e-05	4.46169e-05	5.32422e-05	5.53275e-05	5.08673e-05	5.33211e-05	5.02594e-05	5.82702e-05	4.12343e-05
CE10	g__Treponema	4.26338e-06	4.60238e-06	3.24225e-06	4.48603e-06	8.16896e-06	6.82945e-06	3.55866e-06	6.16501e-06	6.63402e-06	6.55858e-06	6.62948e-06	7.77465e-06	7.97768e-06	6.65134e-06	4.96051e-06
CE10	g__unclassified_o__Bacteroidales	1.08828e-05	1.57631e-05	2.94992e-05	7.23746e-06	6.68868e-06	9.18782e-06	1.04635e-05	1.01055e-05	4.02577e-06	9.58561e-06	1.00372e-05	9.00563e-06	7.76011e-06	5.51436e-06	6.01462e-06
CE10	g__Blautia	1.57072e-06	1.38071e-06	4.25213e-07	1.43553e-06	1.15133e-06	1.71965e-06	6.90487e-07	2.03382e-06	1.24742e-06	1.7938e-06	2.29244e-06	2.26761e-06	1.88563e-06	2.84245e-07	1.42615e-06
CE10	others	0.000399524	0.000400695	0.000425426	0.000294702	0.000348744	0.000410356	0.000318633	0.000378671	0.000341624	0.000360273	0.000375278	0.000396701	0.000337601	0.000295842	0.000380347
GH2	g__Prevotella	0.000763426	0.000536925	0.000607364	0.00103735	0.000708178	0.000710803	0.000905016	0.00074711	0.00120297	0.000995054	0.000976393	0.000952135	0.00100432	0.00130656	0.000723491
GH2	g__unclassified_d__Bacteria	9.55335e-05	0.000109364	0.000177473	5.78399e-05	7.5001e-05	7.99881e-05	7.99371e-05	9.31107e-05	6.74742e-05	6.27829e-05	7.65179e-05	8.61042e-05	6.62148e-05	5.37792e-05	7.65159e-05
GH2	g__Bacteroides	0.000175023	0.000263716	0.000254543	0.000240092	0.000174673	0.000175551	0.000254949	0.000216538	0.000230376	0.000226523	0.000230483	0.0002484	0.000214745	0.000242859	0.000163635
GH2	g__Clostridium	6.17069e-06	5.12015e-06	3.13595e-06	3.22994e-06	8.55274e-06	9.92481e-06	3.45243e-06	8.26238e-06	6.29381e-06	7.23125e-06	8.17843e-06	6.41408e-06	6.16457e-06	4.71847e-06	8.43288e-06
GH2	g__unclassified_f__Lachnospiraceae	1.98584e-05	1.05855e-05	8.18536e-06	1.60301e-05	2.47262e-05	2.8153e-05	8.1265e-06	1.46181e-05	2.09227e-05	1.74335e-05	2.08798e-05	1.7493e-05	1.90014e-05	1.34164e-05	2.75309e-05
GH2	g__unclassified_p__Firmicutes	2.60852e-05	1.76616e-05	1.40852e-05	1.6688e-05	3.50333e-05	4.61848e-05	1.54563e-05	3.73078e-05	2.5799e-05	2.85887e-05	3.16604e-05	3.27831e-05	2.45132e-05	1.87602e-05	3.24294e-05
GH2	g__Alistipes	9.22237e-05	0.00013042	0.000141543	6.26848e-05	5.86082e-05	8.9225e-05	0.000107557	9.78139e-05	6.73041e-05	9.01944e-05	9.9752e-05	0.000114741	8.6159e-05	4.55361e-05	7.84381e-05
GH2	g__Butyrivibrio	1.81755e-05	1.01252e-05	7.9196e-06	1.10655e-05	2.88381e-05	2.76126e-05	4.99275e-06	2.27533e-05	2.18299e-05	2.23664e-05	2.24287e-05	2.0538e-05	2.12497e-05	1.52924e-05	2.75309e-05
GH2	g__Ruminococcus	1.13877e-05	4.02708e-06	4.62419e-06	4.48603e-06	1.1294e-05	1.71473e-05	3.13375e-06	1.30291e-05	1.35515e-05	9.58561e-06	1.29492e-05	1.06253e-05	9.42817e-06	5.00271e-06	8.43288e-06
GH2	g__Methanobrevibacter	0	0	0	0	0	0	0	0	0	0	0	0	0	0	0
GH2	g__Faecalibacterium	4.63362e-05	2.06532e-05	2.62569e-05	2.09348e-05	5.25226e-05	7.38465e-05	1.86431e-05	5.82816e-05	4.70051e-05	4.86568e-05	5.63196e-05	4.52873e-05	4.21367e-05	2.89362e-05	6.09523e-05
GH2	g__Eubacterium	2.58047e-06	1.26565e-06	2.07291e-06	2.33274e-06	3.39917e-06	3.19363e-06	2.2308e-06	5.65655e-06	3.06185e-06	2.2983e-06	3.84138e-06	2.46197e-06	3.11855e-06	3.35409e-06	4.09242e-06
GH2	g__Lactobacillus	4.76826e-06	5.75297e-08	0	1.79441e-07	0	1.47398e-07	5.31144e-08	0	0	2.46647e-06	2.04461e-06	2.46197e-06	3.48117e-06	5.6849e-08	6.20064e-08
GH2	g__Acetobacter	0	0	0	0	0	0	0	0	0	0	0	0	0	0	0
GH2	g__unclassified_f__Ruminococcaceae	8.58286e-06	4.31473e-06	5.10256e-06	3.82808e-06	9.5396e-06	8.20516e-06	4.24915e-06	7.37259e-06	6.01031e-06	9.4735e-06	1.09665e-05	1.09493e-05	1.13863e-05	4.88902e-06	6.13864e-06
GH2	g__unclassified_o__Clostridiales	3.31534e-05	2.49679e-05	2.26426e-05	2.02769e-05	3.72264e-05	3.8127e-05	2.66103e-05	3.46385e-05	2.60258e-05	2.78039e-05	3.70508e-05	3.42732e-05	2.79944e-05	1.94424e-05	4.8055e-05
GH2	g__Parabacteroides	2.74876e-05	2.19764e-05	2.88082e-05	1.97385e-05	1.9134e-05	1.8867e-05	2.19894e-05	2.38338e-05	1.8768e-05	2.88689e-05	3.09789e-05	4.17887e-05	2.9735e-05	1.8817e-05	1.79199e-05
GH2	g__Treponema	6.17069e-07	2.58884e-06	1.32879e-06	1.19627e-06	2.41231e-06	2.89883e-06	1.43409e-06	1.77959e-06	1.19072e-06	1.4014e-06	1.23916e-06	2.13803e-06	2.46583e-06	1.47807e-06	1.55016e-06
GH2	g__unclassified_o__Bacteroidales	7.57312e-06	1.94451e-05	1.91877e-05	6.04119e-06	6.30491e-06	6.19072e-06	9.34813e-06	9.21574e-06	4.42268e-06	6.33435e-06	1.07807e-05	7.4507e-06	5.58438e-06	6.65134e-06	6.82071e-06
GH2	g__Blautia	8.13409e-06	3.50931e-06	3.56116e-06	3.28976e-06	9.5396e-06	1.07109e-05	2.49638e-06	6.73702e-06	7.03092e-06	7.45547e-06	7.86864e-06	7.58028e-06	5.80195e-06	4.14998e-06	1.10992e-05
GH2	others	0.000225735	0.00035749	0.000385243	0.00017968	0.000248523	0.000255785	0.000252506	0.000272595	0.000229526	0.000234539	0.000259851	0.000252158	0.000218444	0.000224838	0.000261667
GH31	g__Prevotella	0.000579428	0.000374519	0.000401986	0.000755627	0.000495346	0.000504298	0.000635195	0.000537627	0.000839572	0.000733327	0.00070762	0.000715786	0.000726985	0.000900659	0.00049723
GH31	g__unclassified_d__Bacteria	2.87778e-05	1.99053e-05	2.24832e-05	1.68675e-05	3.13052e-05	3.92079e-05	2.11395e-05	3.40029e-05	3.33969e-05	3.5932e-05	3.25278e-05	2.71465e-05	2.90098e-05	3.013e-05	2.9143e-05
GH31	g__Bacteroides	0.000151462	0.000142904	0.000157701	0.000108143	0.000112995	0.000129563	0.000141497	0.000153108	0.000119072	0.000180781	0.000169702	0.000190738	0.000139029	0.000127171	9.98924e-05
GH31	g__Clostridium	1.81194e-05	1.3577e-05	1.08429e-05	1.3817e-05	2.74675e-05	3.60634e-05	8.17961e-06	2.21178e-05	1.98454e-05	1.96197e-05	2.10656e-05	1.84648e-05	1.66806e-05	1.38712e-05	2.26323e-05
GH31	g__unclassified_f__Lachnospiraceae	1.14999e-05	8.45687e-06	5.63408e-06	9.51039e-06	1.49125e-05	1.82774e-05	5.47078e-06	1.70332e-05	1.12835e-05	1.33414e-05	1.36927e-05	1.56141e-05	1.53026e-05	6.82188e-06	1.30214e-05
GH31	g__unclassified_p__Firmicutes	9.03164e-06	5.17768e-06	3.56116e-06	5.32342e-06	1.10747e-05	1.15462e-05	5.15209e-06	8.70728e-06	6.97422e-06	8.91294e-06	1.09046e-05	9.71831e-06	9.06555e-06	3.46779e-06	1.06031e-05
GH31	g__Alistipes	1.62682e-05	2.21489e-05	3.64089e-05	1.0288e-05	9.26547e-06	1.24306e-05	1.38629e-05	1.37918e-05	1.17938e-05	1.54155e-05	1.74101e-05	1.46423e-05	1.3417e-05	1.07445e-05	8.74291e-06
GH31	g__Butyrivibrio	9.59261e-06	8.5144e-06	5.42147e-06	9.74964e-06	2.20946e-05	1.35115e-05	5.09898e-06	1.38554e-05	1.4232e-05	1.33974e-05	1.13383e-05	1.34113e-05	1.30544e-05	1.26205e-05	1.37654e-05
GH31	g__Ruminococcus	8.91945e-06	9.37735e-06	2.33867e-06	2.74545e-05	1.83116e-05	2.74161e-05	1.16852e-05	1.15038e-05	8.27835e-06	5.99801e-06	9.10779e-06	1.04958e-05	1.14589e-05	6.70818e-06	1.50676e-05
GH31	g__Methanobrevibacter	0	0	0	0	0	0	0	0	0	0	0	0	0	0	0
GH31	g__Faecalibacterium	4.05582e-05	2.06532e-05	2.22174e-05	2.11741e-05	4.83559e-05	6.71644e-05	1.41284e-05	4.01043e-05	4.42268e-05	4.50131e-05	4.70879e-05	3.68e-05	3.60446e-05	2.7856e-05	4.8489e-05
GH31	g__Eubacterium	5.60972e-06	1.26565e-05	9.03578e-06	7.35709e-06	1.15133e-05	1.07601e-05	6.05504e-06	6.48279e-06	5.15979e-06	3.41943e-06	3.53159e-06	4.6e-06	5.51185e-06	5.6849e-06	1.08511e-05
GH31	g__Lactobacillus	4.10631e-05	1.49577e-06	6.3782e-07	6.57951e-07	8.77204e-07	1.08092e-06	1.00917e-06	1.58892e-06	2.83505e-07	2.62904e-05	1.53036e-05	2.46845e-05	3.78577e-05	7.95886e-07	7.44077e-07
GH31	g__Acetobacter	0	5.75297e-08	1.59455e-07	0	0	0	0	0	0	0	6.19578e-08	0	0	0	0
GH31	g__unclassified_f__Ruminococcaceae	8.80725e-06	2.7039e-06	1.00988e-06	1.43553e-06	4.38602e-06	2.45664e-06	1.32786e-06	3.36851e-06	1.87113e-06	3.30732e-06	4.52292e-06	5.63662e-06	5.22176e-06	1.08013e-06	3.10032e-06
GH31	g__unclassified_o__Clostridiales	3.81461e-06	3.56684e-06	3.61431e-06	4.72529e-06	6.14043e-06	8.64736e-06	3.93046e-06	6.48279e-06	3.51546e-06	4.76478e-06	4.15117e-06	4.92394e-06	3.84379e-06	3.29724e-06	7.62679e-06
GH31	g__Parabacteroides	1.9634e-06	5.17768e-06	3.82692e-06	1.91404e-06	1.97371e-06	1.37572e-06	2.54949e-06	3.2414e-06	1.13402e-06	2.2983e-06	2.04461e-06	3.04507e-06	2.17573e-06	2.21711e-06	1.86019e-06
GH31	g__Treponema	1.34633e-06	9.20476e-07	3.72062e-07	1.19627e-06	2.02853e-06	2.94796e-06	1.22163e-06	2.16093e-06	1.58763e-06	6.72674e-07	1.79678e-06	1.55493e-06	1.66806e-06	1.42123e-06	2.79029e-06
GH31	g__unclassified_o__Bacteroidales	2.13169e-06	1.38071e-06	1.5414e-06	1.19627e-07	1.04168e-06	1.47398e-06	1.32786e-06	1.33469e-06	2.26804e-06	1.28929e-06	1.36307e-06	2.07324e-06	2.75593e-06	1.36438e-06	8.6809e-07
GH31	g__Blautia	5.21704e-06	4.42979e-06	3.1891e-06	3.64864e-06	9.42995e-06	7.56644e-06	2.54949e-06	4.32186e-06	6.52062e-06	6.39041e-06	5.76207e-06	4.53521e-06	4.13389e-06	3.58149e-06	8.18485e-06
GH31	others	0.000111914	0.000145895	0.000104815	8.63112e-05	0.000132732	0.000134329	0.00010745	0.000129783	9.53711e-05	0.00010561	0.000118525	0.000117592	0.000108932	9.50516e-05	0.000152722
GH109	g__Prevotella	0.000187196	0.000135137	0.000173328	0.000240033	0.000148083	0.000162187	0.000221699	0.00018298	0.000262526	0.000236893	0.00022026	0.000216265	0.000230047	0.000275263	0.000154458
GH109	g__unclassified_d__Bacteria	9.85066e-05	9.64774e-05	0.000165089	3.36153e-05	8.19089e-05	9.15834e-05	7.44664e-05	9.73055e-05	7.26907e-05	8.92975e-05	9.16356e-05	8.87605e-05	7.62957e-05	4.22388e-05	9.46838e-05
GH109	g__Bacteroides	5.18899e-05	7.99088e-05	6.98413e-05	5.27557e-05	4.41892e-05	4.81009e-05	5.45485e-05	5.4786e-05	4.15618e-05	6.19421e-05	5.47707e-05	6.50479e-05	4.77936e-05	4.6332e-05	4.06762e-05
GH109	g__Clostridium	4.07826e-05	2.95128e-05	2.65227e-05	2.7933e-05	4.6766e-05	5.50286e-05	3.13375e-05	5.42139e-05	3.08453e-05	3.51472e-05	4.86369e-05	4.37324e-05	3.32887e-05	2.68327e-05	5.08453e-05
GH109	g__unclassified_f__Lachnospiraceae	3.44437e-05	1.47851e-05	1.04177e-05	1.8303e-05	2.3849e-05	2.7023e-05	1.05698e-05	2.2944e-05	2.4268e-05	2.57298e-05	2.52788e-05	2.39718e-05	2.69066e-05	1.47239e-05	2.80269e-05
GH109	g__unclassified_p__Firmicutes	1.09389e-05	1.0643e-05	5.58092e-06	6.87858e-06	1.12392e-05	9.04042e-06	6.37372e-06	1.31563e-05	6.18041e-06	9.69772e-06	1.21437e-05	1.23746e-05	6.67225e-06	5.00271e-06	1.17192e-05
GH109	g__Alistipes	6.19313e-05	6.94959e-05	9.48226e-05	3.93574e-05	3.2621e-05	4.93784e-05	5.02462e-05	5.94256e-05	3.34536e-05	5.53275e-05	6.14621e-05	6.62789e-05	5.3378e-05	2.64916e-05	3.29254e-05
GH109	g__Butyrivibrio	2.45145e-05	1.89273e-05	1.17997e-05	2.29685e-05	3.4814e-05	3.03149e-05	1.54563e-05	2.1228e-05	2.12629e-05	2.25346e-05	2.25526e-05	2.28704e-05	2.63264e-05	1.65431e-05	2.70348e-05
GH109	g__Ruminococcus	2.1373e-05	6.9611e-06	9.40784e-06	8.85243e-06	1.46932e-05	1.68034e-05	1.14196e-05	1.58256e-05	1.03196e-05	1.22203e-05	1.49318e-05	1.63915e-05	1.37796e-05	5.85545e-06	1.29593e-05
GH109	g__Methanobrevibacter	6.05849e-06	1.69137e-05	1.00988e-05	1.01683e-05	1.18971e-05	1.26762e-05	3.55866e-06	6.80058e-06	6.86082e-06	4.87689e-06	6.69144e-06	3.88732e-06	3.2636e-06	8.12941e-06	1.18432e-05
GH109	g__Faecalibacterium	1.89608e-05	1.63384e-05	2.36525e-05	7.77579e-06	1.32129e-05	1.80808e-05	1.04104e-05	1.27749e-05	1.18505e-05	1.6929e-05	1.60471e-05	1.72338e-05	1.35621e-05	6.76503e-06	1.69278e-05
GH109	g__Eubacterium	8.58286e-06	4.71744e-06	6.32505e-06	7.4169e-06	9.37512e-06	1.15462e-05	5.36455e-06	7.37259e-06	8.39175e-06	6.89491e-06	5.45229e-06	6.73803e-06	7.97768e-06	6.08285e-06	7.37877e-06
GH109	g__Lactobacillus	5.26752e-05	5.17768e-07	2.65758e-07	1.79441e-07	4.93427e-07	4.42194e-07	6.37372e-07	4.44898e-07	1.70103e-07	3.15036e-05	1.81536e-05	2.39718e-05	3.4304e-05	8.52735e-07	6.20064e-07
GH109	g__Acetobacter	6.05849e-06	2.58884e-06	1.06303e-06	1.97385e-06	1.15133e-06	5.4046e-07	1.64655e-06	2.3516e-06	2.15464e-06	2.57859e-06	2.7881e-06	1.81408e-06	5.58438e-06	1.25068e-06	2.23223e-06
GH109	g__unclassified_f__Ruminococcaceae	5.8902e-06	3.56684e-06	2.17922e-06	6.22063e-06	5.92113e-06	6.92771e-06	2.70883e-06	5.91078e-06	4.30928e-06	7.17519e-06	7.31102e-06	8.29296e-06	7.90516e-06	3.58149e-06	4.65048e-06
GH109	g__unclassified_o__Clostridiales	6.56337e-06	2.18613e-06	2.17922e-06	2.75143e-06	4.66015e-06	5.30633e-06	2.49638e-06	6.22857e-06	3.68557e-06	4.42844e-06	4.52292e-06	5.1831e-06	4.64156e-06	2.7856e-06	5.39456e-06
GH109	g__Parabacteroides	1.7334e-05	3.866e-05	3.69936e-05	1.56114e-05	1.58445e-05	2.05375e-05	1.98648e-05	2.48507e-05	1.47423e-05	1.86667e-05	1.97645e-05	1.85944e-05	1.51576e-05	1.52924e-05	1.78579e-05
GH109	g__Treponema	4.54387e-06	6.67345e-06	7.33493e-06	4.60566e-06	5.31805e-06	5.06067e-06	6.32061e-06	5.1481e-06	3.17526e-06	4.37238e-06	5.20445e-06	4.47042e-06	4.78661e-06	3.58149e-06	4.65048e-06
GH109	g__unclassified_o__Bacteroidales	4.99265e-06	1.34044e-05	1.14808e-05	4.00752e-06	5.04392e-06	4.76587e-06	6.6393e-06	5.33877e-06	5.7835e-06	3.97999e-06	3.84138e-06	5.37746e-06	5.00418e-06	5.7986e-06	6.63469e-06
GH109	g__Blautia	5.49752e-06	3.85449e-06	3.82692e-06	2.93087e-06	3.89259e-06	4.91327e-06	2.86818e-06	3.94052e-06	3.00515e-06	4.54055e-06	3.90334e-06	3.95211e-06	4.06137e-06	3.69519e-06	4.96051e-06
GH109	others	0.000333778	0.000760658	0.000702452	0.000232675	0.000379446	0.000389426	0.000339985	0.000398755	0.000264283	0.000278319	0.000288785	0.000280341	0.000250789	0.000285155	0.000384316
GH97	g__Prevotella	0.000499545	0.000295243	0.00034336	0.00062936	0.00042994	0.000413157	0.000532153	0.000427801	0.000711484	0.000608042	0.000561461	0.000570594	0.00061051	0.000740913	0.000414203
GH97	g__unclassified_d__Bacteria	6.28849e-05	9.58445e-05	0.000158073	3.98958e-05	3.94742e-05	3.87657e-05	7.78126e-05	5.80274e-05	4.45103e-05	4.14255e-05	5.23543e-05	5.31267e-05	5.01869e-05	2.42177e-05	5.58678e-05
GH97	g__Bacteroides	0.000148321	0.000140488	0.000142553	0.000159344	0.00013021	0.000121112	0.000169966	0.000154507	0.000167608	0.000194067	0.000169145	0.000185944	0.000165138	0.000187829	0.000116014
GH97	g__Clostridium	0	0	0	0	0	0	0	0	0	0	0	0	0	0	0
GH97	g__unclassified_f__Lachnospiraceae	0	0	0	0	0	0	0	0	0	0	0	0	0	0	0
GH97	g__unclassified_p__Firmicutes	0	0	0	0	0	0	0	0	0	0	0	0	0	0	0
GH97	g__Alistipes	4.68411e-05	7.27176e-05	6.3091e-05	2.93087e-05	2.78512e-05	3.94044e-05	4.38725e-05	5.47224e-05	2.65361e-05	4.34436e-05	5.06195e-05	5.44873e-05	4.09038e-05	2.11478e-05	3.01351e-05
GH97	g__Butyrivibrio	0	0	0	0	0	0	0	0	0	0	0	0	0	0	0
GH97	g__Ruminococcus	2.24389e-07	2.87649e-07	0	0	5.48253e-08	1.96531e-07	5.31144e-08	1.27114e-07	2.26804e-07	1.12112e-07	1.85873e-07	2.59155e-07	7.25244e-08	1.13698e-07	6.20064e-08
GH97	g__Methanobrevibacter	0	0	0	0	0	0	0	0	0	0	0	0	0	0	0
GH97	g__Faecalibacterium	0	0	0	0	0	0	0	0	0	0	0	0	0	0	0
GH97	g__Eubacterium	0	0	0	0	0	0	0	0	0	0	0	0	0	0	0
GH97	g__Lactobacillus	0	0	0	0	0	0	0	0	0	0	0	0	0	0	0
GH97	g__Acetobacter	8.41457e-07	2.87649e-07	6.3782e-07	2.99069e-07	1.64476e-07	2.94796e-07	3.18686e-07	1.27114e-07	6.23711e-07	1.12112e-06	1.23916e-06	6.47887e-07	6.5272e-07	1.08013e-06	4.34045e-07
GH97	g__unclassified_f__Ruminococcaceae	0	1.72589e-07	0	0	0	9.82654e-08	0	1.9067e-07	0	0	0	1.29577e-07	0	0	0
GH97	g__unclassified_o__Clostridiales	0	0	0	0	0	0	0	0	0	0	0	0	0	0	0
GH97	g__Parabacteroides	6.33898e-06	2.10559e-05	2.08886e-05	5.80193e-06	7.40141e-06	7.86123e-06	9.56059e-06	6.60991e-06	5.32989e-06	4.989e-06	5.20445e-06	3.62817e-06	3.5537e-06	5.34381e-06	8.30886e-06
GH97	g__Treponema	0	0	0	0	0	0	0	0	0	0	0	0	0	0	0
GH97	g__unclassified_o__Bacteroidales	6.56337e-06	6.27074e-06	6.00614e-06	7.29728e-06	5.647e-06	9.77741e-06	3.29309e-06	7.0548e-06	5.6701e-06	4.93295e-06	7.62081e-06	8.81127e-06	8.9205e-06	6.36709e-06	6.94472e-06
GH97	g__Blautia	0	0	0	0	0	0	0	0	0	0	0	0	0	0	0
GH97	others	4.77387e-05	0.000128809	0.000103646	7.064e-05	6.55162e-05	6.15142e-05	7.38821e-05	6.826e-05	5.14845e-05	4.63585e-05	4.44237e-05	6.04479e-05	4.7576e-05	5.90093e-05	6.18824e-05
GH28	g__Prevotella	0.000394756	0.00030393	0.000360793	0.000526301	0.000365246	0.000356802	0.000541501	0.000405429	0.000643386	0.000499741	0.000457744	0.000444775	0.000498823	0.000663258	0.000355917
GH28	g__unclassified_d__Bacteria	9.08774e-06	1.11032e-05	2.03571e-05	3.28976e-06	8.99134e-06	3.34102e-06	7.7547e-06	8.07171e-06	2.55155e-06	5.60562e-06	7.31102e-06	9.58873e-06	5.72943e-06	1.87602e-06	1.40755e-05
GH28	g__Bacteroides	5.97435e-05	0.000146586	0.000111353	6.42998e-05	8.56371e-05	6.50517e-05	9.43311e-05	7.18827e-05	5.17113e-05	5.34776e-05	4.93184e-05	5.59775e-05	5.83821e-05	7.03222e-05	7.36016e-05
GH28	g__Clostridium	5.8341e-06	1.28291e-05	5.42147e-06	4.84491e-06	8.77204e-06	1.16445e-05	3.71801e-06	6.80058e-06	8.50515e-06	5.32534e-06	7.12515e-06	5.96056e-06	6.74477e-06	5.5712e-06	1.0045e-05
GH28	g__unclassified_f__Lachnospiraceae	1.51462e-06	1.38071e-06	0	5.98137e-07	4.93427e-07	9.82654e-07	4.78029e-07	1.08047e-06	9.07216e-07	6.72674e-07	9.91325e-07	3.23944e-07	1.01534e-06	3.41094e-07	1.55016e-06
GH28	g__unclassified_p__Firmicutes	8.97554e-06	2.38173e-05	1.95067e-05	5.02435e-06	1.1294e-05	7.9595e-06	1.61468e-05	9.72419e-06	7.20103e-06	6.16618e-06	7.12515e-06	7.25634e-06	6.74477e-06	9.89173e-06	8.99093e-06
GH28	g__Alistipes	2.06999e-05	3.75094e-05	3.73656e-05	1.74058e-05	1.32129e-05	2.28958e-05	2.41139e-05	2.77743e-05	1.13402e-05	1.91152e-05	2.12515e-05	2.02789e-05	1.45049e-05	8.98215e-06	1.16572e-05
GH28	g__Butyrivibrio	3.42193e-06	4.02708e-06	2.01976e-06	4.42622e-06	5.09875e-06	5.65026e-06	1.859e-06	3.87696e-06	5.8402e-06	3.41943e-06	3.84138e-06	2.65634e-06	3.5537e-06	4.77532e-06	5.58058e-06
GH28	g__Ruminococcus	1.40804e-05	3.36549e-05	3.6462e-05	1.26805e-05	1.55704e-05	1.42976e-05	2.01303e-05	2.07195e-05	1.29278e-05	1.37338e-05	1.25155e-05	9.07042e-06	1.00084e-05	1.56903e-05	1.9532e-05
GH28	g__Methanobrevibacter	0	1.03554e-06	2.65758e-07	2.39255e-07	4.93427e-07	7.36991e-07	1.06229e-07	0	2.26804e-07	1.12112e-07	4.95662e-07	6.47887e-08	2.90098e-07	2.84245e-07	4.34045e-07
GH28	g__Faecalibacterium	3.1751e-05	1.32318e-05	1.17465e-05	1.09459e-05	3.40465e-05	5.05576e-05	9.40124e-06	3.32402e-05	3.28866e-05	3.40822e-05	3.40768e-05	3.03859e-05	2.69066e-05	1.73958e-05	3.29874e-05
GH28	g__Eubacterium	3.42193e-06	1.49577e-06	1.27564e-06	2.6318e-06	3.12504e-06	2.50577e-06	1.1154e-06	1.33469e-06	1.81443e-06	2.35436e-06	1.54894e-06	1.49014e-06	1.74059e-06	1.53492e-06	4.65048e-06
GH28	g__Lactobacillus	2.41218e-06	2.99155e-06	2.49813e-06	8.37392e-07	1.97371e-06	1.47398e-06	1.859e-06	2.54227e-06	1.47423e-06	1.68169e-06	9.29367e-07	1.61972e-06	1.59554e-06	7.95886e-07	3.47236e-06
GH28	g__Acetobacter	0	0	5.31517e-08	0	0	0	0	0	0	0	0	6.47887e-08	0	0	0
GH28	g__unclassified_f__Ruminococcaceae	4.31948e-06	2.81896e-06	2.23237e-06	5.98137e-06	6.57903e-06	8.1069e-06	2.01835e-06	6.10145e-06	4.98969e-06	4.4845e-06	5.20445e-06	6.73803e-06	3.77127e-06	5.05956e-06	7.62679e-06
GH28	g__unclassified_o__Clostridiales	2.80486e-06	4.77497e-06	3.13595e-06	6.87858e-06	5.53735e-06	5.6994e-06	3.55866e-06	4.95743e-06	4.25258e-06	4.31633e-06	2.54027e-06	3.17465e-06	2.6834e-06	4.09313e-06	7.25475e-06
GH28	g__Parabacteroides	2.41218e-06	4.08461e-06	4.41159e-06	4.42622e-06	1.37063e-06	2.75143e-06	2.07146e-06	2.47871e-06	2.21134e-06	2.2983e-06	3.03593e-06	3.10986e-06	1.16039e-06	2.27396e-06	1.73618e-06
GH28	g__Treponema	1.73901e-06	1.15059e-06	9.5673e-07	4.18696e-07	2.24784e-06	2.06357e-06	2.44326e-06	1.65248e-06	1.75773e-06	1.06507e-06	1.85873e-06	1.23099e-06	1.01534e-06	7.95886e-07	1.55016e-06
GH28	g__unclassified_o__Bacteroidales	1.12194e-07	1.61083e-06	2.55128e-06	8.37392e-07	1.09651e-06	8.84389e-07	1.22163e-06	7.62682e-07	1.41753e-06	3.92393e-07	2.47831e-07	1.29577e-07	3.62622e-07	1.19383e-06	1.11612e-06
GH28	g__Blautia	0	0	0	0	0	0	0	0	0	0	0	6.47887e-08	0	0	0
GH28	others	0.000112138	0.000259919	0.000231422	0.000114723	0.000152195	0.000148626	0.000175809	0.000143003	9.78092e-05	9.84347e-05	9.96901e-05	9.56929e-05	0.000102695	0.000117336	0.000148753
GT51	g__Prevotella	0.00025081	0.00017978	0.000220367	0.000360318	0.000234104	0.000237704	0.000333665	0.000255562	0.000424237	0.000326079	0.000319764	0.000290901	0.000338181	0.000445469	0.000223843
GT51	g__unclassified_d__Bacteria	5.71069e-05	6.39731e-05	0.000125916	3.78621e-05	3.8268e-05	2.53033e-05	5.2477e-05	4.79218e-05	2.63093e-05	3.12233e-05	3.77943e-05	4.85267e-05	3.19107e-05	1.26205e-05	4.31565e-05
GT51	g__Bacteroides	6.13142e-05	6.38005e-05	7.26052e-05	3.52303e-05	3.39917e-05	4.57426e-05	5.72042e-05	5.54851e-05	3.85567e-05	6.22784e-05	6.50557e-05	7.19155e-05	5.6424e-05	2.64348e-05	2.82749e-05
GT51	g__Clostridium	2.6534e-05	3.03757e-05	1.56797e-05	4.13911e-05	4.3915e-05	3.83727e-05	3.26653e-05	5.21801e-05	2.10361e-05	2.25346e-05	2.91821e-05	3.1876e-05	2.34254e-05	2.35923e-05	4.8365e-05
GT51	g__unclassified_f__Lachnospiraceae	9.03164e-06	6.15568e-06	5.68723e-06	1.19627e-05	1.00878e-05	7.07511e-06	3.87735e-06	7.30903e-06	7.54123e-06	4.87689e-06	7.55885e-06	6.09014e-06	6.59972e-06	4.71847e-06	1.43235e-05
GT51	g__unclassified_p__Firmicutes	1.6156e-05	1.95026e-05	9.03578e-06	1.94993e-05	2.79609e-05	2.10288e-05	1.07291e-05	2.60583e-05	1.24175e-05	1.46867e-05	1.77199e-05	2.11211e-05	1.36346e-05	1.0915e-05	2.38725e-05
GT51	g__Alistipes	3.57339e-05	3.90052e-05	4.28934e-05	1.96787e-05	1.66669e-05	2.72195e-05	3.31965e-05	3.59731e-05	2.17732e-05	3.81182e-05	4.03345e-05	4.6e-05	3.10404e-05	1.39849e-05	1.99661e-05
GT51	g__Butyrivibrio	9.98529e-06	5.52285e-06	1.80716e-06	6.69914e-06	1.14037e-05	6.43639e-06	1.59343e-06	6.80058e-06	4.76288e-06	7.11914e-06	9.29367e-06	8.09859e-06	9.5007e-06	4.60477e-06	1.37034e-05
GT51	g__Ruminococcus	2.0195e-05	1.41523e-05	7.97275e-06	3.15817e-05	2.96056e-05	3.58669e-05	1.32786e-05	1.53172e-05	1.50825e-05	1.22763e-05	1.171e-05	1.24394e-05	1.66081e-05	1.0915e-05	2.36245e-05
GT51	g__Methanobrevibacter	0	1.15059e-07	0	0	5.48253e-08	0	0	6.35568e-08	0	0	1.23916e-07	0	0	0	6.20064e-08
GT51	g__Faecalibacterium	3.6351e-05	1.76041e-05	1.52014e-05	1.70469e-05	4.5505e-05	5.59622e-05	1.09416e-05	3.71807e-05	3.95206e-05	3.77258e-05	4.34944e-05	3.63465e-05	3.18382e-05	1.8078e-05	3.69558e-05
GT51	g__Eubacterium	4.82436e-06	7.88157e-06	4.41159e-06	9.45057e-06	9.5396e-06	6.73118e-06	4.40849e-06	6.29212e-06	4.76288e-06	2.6907e-06	4.33705e-06	2.20282e-06	3.2636e-06	3.75204e-06	7.7508e-06
GT51	g__Lactobacillus	6.2941e-05	4.02708e-07	5.31517e-08	3.58882e-07	5.48253e-08	9.82654e-08	3.71801e-07	1.01691e-06	2.26804e-07	3.69971e-05	2.0508e-05	2.57859e-05	4.61255e-05	1.70547e-07	4.34045e-07
GT51	g__Acetobacter	1.3295e-05	5.98309e-06	3.13595e-06	5.38324e-06	3.01539e-06	1.42485e-06	6.74553e-06	5.1481e-06	5.3866e-06	6.50252e-06	5.20445e-06	5.11831e-06	1.08787e-05	4.43422e-06	5.82861e-06
GT51	g__unclassified_f__Ruminococcaceae	3.42193e-06	6.90357e-07	5.31517e-07	2.27292e-06	3.17987e-06	1.37572e-06	2.2308e-06	4.7032e-06	1.58763e-06	4.42844e-06	3.09789e-06	5.57183e-06	5.72943e-06	1.47807e-06	7.44077e-07
GT51	g__unclassified_o__Clostridiales	1.34633e-06	1.38071e-06	2.65758e-07	8.97206e-07	3.01539e-06	2.7023e-06	6.90487e-07	2.41516e-06	2.04124e-06	7.84787e-07	2.10656e-06	1.55493e-06	1.74059e-06	1.81917e-06	2.04621e-06
GT51	g__Parabacteroides	1.12194e-07	9.20476e-07	1.16934e-06	1.61497e-06	7.67554e-07	9.33522e-07	1.32786e-06	8.26238e-07	5.10309e-07	2.24225e-07	5.5762e-07	3.88732e-07	3.62622e-07	2.27396e-07	3.72039e-07
GT51	g__Treponema	6.17069e-07	2.41625e-06	7.44123e-07	2.81125e-06	3.45399e-06	3.88148e-06	1.1154e-06	3.49562e-06	2.09794e-06	1.56957e-06	8.67409e-07	1.81408e-06	1.45049e-06	1.98972e-06	1.30214e-06
GT51	g__unclassified_o__Bacteroidales	1.51462e-06	2.35872e-06	3.88007e-06	3.28976e-06	7.67554e-07	9.82654e-07	3.39932e-06	1.97026e-06	9.63917e-07	1.62563e-06	1.30111e-06	4.72958e-06	2.03068e-06	6.82188e-07	1.30214e-06
GT51	g__Blautia	1.68291e-07	6.32827e-07	2.12607e-07	5.38324e-07	3.83777e-07	3.43929e-07	3.18686e-07	7.62682e-07	7.37113e-07	1.12112e-07	6.19578e-07	3.23944e-07	2.17573e-07	1.70547e-07	6.82071e-07
GT51	others	9.85066e-05	0.00014509	0.00012884	0.000108861	0.000125276	0.000114184	0.000152598	0.000102199	0.000124515	9.32215e-05	8.90953e-05	9.25183e-05	9.49344e-05	0.000115006	0.00013846
GH13	g__Prevotella	0.000184784	0.000160278	0.000174072	0.00029853	0.000179662	0.00018749	0.000257445	0.00019531	0.000287531	0.000237846	0.000229739	0.000228186	0.000235124	0.000306473	0.000168471
GH13	g__unclassified_d__Bacteria	3.64071e-05	3.12962e-05	3.90665e-05	4.00752e-05	2.74675e-05	3.27715e-05	4.07918e-05	3.36851e-05	4.77422e-05	4.38359e-05	4.07682e-05	3.95859e-05	4.3152e-05	5.41203e-05	2.72828e-05
GH13	g__Bacteroides	4.60558e-05	7.78953e-05	5.74569e-05	2.97274e-05	3.78294e-05	3.79796e-05	5.40173e-05	4.84303e-05	2.82371e-05	5.23004e-05	5.98512e-05	6.28451e-05	4.38773e-05	2.02383e-05	2.60427e-05
GH13	g__Clostridium	1.56511e-05	1.36921e-05	9.03578e-06	1.82432e-05	2.03402e-05	2.33872e-05	8.39207e-06	1.02326e-05	1.27577e-05	7.11914e-06	5.5762e-06	6.54366e-06	9.28312e-06	1.07445e-05	1.27113e-05
GH13	g__unclassified_f__Lachnospiraceae	1.34633e-06	1.09306e-06	5.84668e-07	1.3159e-06	2.52196e-06	1.81791e-06	1.43409e-06	1.65248e-06	9.07216e-07	7.84787e-07	1.85873e-06	1.36056e-06	8.70293e-07	1.08013e-06	1.48815e-06
GH13	g__unclassified_p__Firmicutes	7.46092e-06	8.91711e-06	9.08893e-06	8.61318e-06	9.70407e-06	1.29219e-05	1.45533e-05	1.63341e-05	6.35051e-06	7.6797e-06	1.19579e-05	9.26479e-06	6.81729e-06	4.32053e-06	1.11612e-05
GH13	g__Alistipes	3.70241e-05	3.91778e-05	4.18835e-05	2.12937e-05	1.52414e-05	2.5156e-05	3.89328e-05	3.0825e-05	2.18299e-05	3.52593e-05	3.55018e-05	4.0169e-05	2.79944e-05	1.39849e-05	1.77958e-05
GH13	g__Butyrivibrio	3.08534e-05	2.56007e-05	1.37131e-05	4.16902e-05	4.07352e-05	5.6257e-05	2.25205e-05	4.75405e-05	3.29433e-05	2.46087e-05	3.01115e-05	3.41437e-05	2.99526e-05	2.93909e-05	5.40696e-05
GH13	g__Ruminococcus	8.30238e-06	1.38647e-05	8.18536e-06	4.1092e-05	2.81802e-05	3.84218e-05	2.01835e-05	1.58256e-05	1.17371e-05	8.68871e-06	1.0347e-05	1.25042e-05	1.43598e-05	1.08013e-05	2.10822e-05
GH13	g__Methanobrevibacter	7.29263e-07	2.87649e-07	0	0	1.09651e-07	4.42194e-07	1.06229e-07	1.46181e-06	1.13402e-07	7.28731e-07	1.23916e-07	8.42253e-07	5.80195e-07	1.13698e-07	1.86019e-07
GH13	g__Faecalibacterium	5.60972e-08	0	0	0	5.48253e-08	0	0	0	5.6701e-08	0	0	0	0	5.6849e-08	0
GH13	g__Eubacterium	3.30973e-05	2.04231e-05	7.17547e-06	4.84491e-05	3.38272e-05	5.58148e-05	2.73008e-05	2.77743e-05	1.38917e-05	1.11552e-05	1.64188e-05	2.00197e-05	1.88563e-05	1.72821e-05	2.49886e-05
GH13	g__Lactobacillus	1.12194e-06	1.09306e-06	1.59455e-07	7.71597e-06	1.64476e-06	1.42485e-06	8.4983e-07	1.33469e-06	6.80412e-07	5.60562e-07	3.71747e-07	7.12676e-07	1.01534e-06	4.54792e-07	2.29424e-06
GH13	g__Acetobacter	0	0	0	0	0	0	0	0	0	0	0	0	0	0	0
GH13	g__unclassified_f__Ruminococcaceae	3.36583e-07	2.87649e-07	2.65758e-07	1.49534e-06	6.03078e-07	4.91327e-07	3.71801e-07	1.46181e-06	2.26804e-07	1.23324e-06	9.29367e-07	1.49014e-06	1.08787e-06	2.27396e-07	1.24013e-07
GH13	g__unclassified_o__Clostridiales	2.24389e-07	4.60238e-07	5.31517e-08	8.97206e-07	8.77204e-07	1.47398e-06	8.4983e-07	5.08454e-07	1.36082e-06	7.28731e-07	4.95662e-07	4.53521e-07	5.07671e-07	1.59177e-06	7.44077e-07
GH13	g__Parabacteroides	3.36583e-06	2.81896e-06	2.97649e-06	3.76827e-06	2.02853e-06	5.2572e-06	3.34621e-06	4.13119e-06	2.94845e-06	2.57859e-06	4.21313e-06	4.72958e-06	3.62622e-06	1.36438e-06	2.79029e-06
GH13	g__Treponema	4.48777e-07	7.47887e-07	1.06303e-07	7.17765e-07	1.64476e-06	1.67051e-06	5.84258e-07	1.39825e-06	1.02062e-06	6.16618e-07	4.95662e-07	9.07042e-07	5.07671e-07	1.98972e-06	6.82071e-07
GH13	g__unclassified_o__Bacteroidales	1.79511e-06	1.61083e-06	1.48825e-06	2.27292e-06	1.48028e-06	2.16184e-06	9.56059e-07	2.09737e-06	1.41753e-06	1.68169e-06	2.3544e-06	3.10986e-06	2.17573e-06	9.09584e-07	2.79029e-06
GH13	g__Blautia	0	1.15059e-07	5.31517e-08	5.98137e-08	1.09651e-07	1.47398e-07	0	1.27114e-07	1.13402e-07	1.68169e-07	1.23916e-07	6.47887e-08	0	1.70547e-07	2.48026e-07
GH13	others	0.000119543	0.000235297	0.000207291	0.000214133	0.000144903	0.000142927	0.000257286	0.000175417	0.000168459	0.000139019	0.000126332	0.000131845	0.000132575	0.000177142	0.000140755
GH10	g__Prevotella	0.000225342	0.000119087	0.000159508	0.00023118	0.000196549	0.000170441	0.000231738	0.000188446	0.000311629	0.000274563	0.000267348	0.000242245	0.000273272	0.000342856	0.000179199
GH10	g__unclassified_d__Bacteria	9.89554e-05	4.97057e-05	4.08736e-05	4.15107e-05	0.000106197	0.000142731	3.80299e-05	0.000102962	8.85103e-05	0.000116092	0.000121747	0.000111177	8.85523e-05	5.3836e-05	9.25756e-05
GH10	g__Bacteroides	4.20168e-05	4.37226e-05	5.57029e-05	6.7111e-05	4.75335e-05	3.62599e-05	6.72428e-05	4.66507e-05	6.32216e-05	5.1852e-05	4.22552e-05	5.09239e-05	5.25077e-05	7.21983e-05	4.02422e-05
GH10	g__Clostridium	3.47802e-06	1.61083e-06	1.91346e-06	4.30659e-06	4.27637e-06	6.48552e-06	3.29309e-06	3.11428e-06	3.57216e-06	6.55858e-06	3.9653e-06	4.53521e-06	3.69874e-06	2.33081e-06	5.33255e-06
GH10	g__unclassified_f__Lachnospiraceae	3.75851e-06	2.01354e-06	8.50427e-07	2.21311e-06	4.49567e-06	3.78322e-06	1.32786e-06	2.54227e-06	2.55155e-06	8.85688e-06	4.95662e-06	5.7662e-06	4.78661e-06	2.44451e-06	3.59637e-06
GH10	g__unclassified_p__Firmicutes	1.12194e-07	1.15059e-07	5.31517e-08	5.98137e-08	2.19301e-07	9.82654e-08	1.06229e-07	1.9067e-07	1.13402e-07	2.24225e-07	6.19578e-08	3.23944e-07	7.25244e-08	1.13698e-07	6.20064e-08
GH10	g__Alistipes	0	0	0	0	0	0	0	0	2.83505e-07	5.60562e-08	0	0	0	0	0
GH10	g__Butyrivibrio	9.817e-06	5.4078e-06	2.97649e-06	4.84491e-06	1.57349e-05	7.12424e-06	3.93046e-06	1.09318e-05	7.99484e-06	1.12112e-05	1.0223e-05	1.32169e-05	1.1749e-05	6.76503e-06	9.92103e-06
GH10	g__Ruminococcus	8.80725e-06	2.99155e-06	2.49813e-06	4.12715e-06	7.18211e-06	1.09566e-05	3.55866e-06	8.19883e-06	7.71134e-06	7.95998e-06	1.0223e-05	7.83943e-06	9.64575e-06	5.5712e-06	7.81281e-06
GH10	g__Methanobrevibacter	1.12194e-07	0	0	1.79441e-07	0	0	5.31144e-08	6.35568e-08	5.6701e-08	2.24225e-07	6.19578e-08	6.47887e-08	1.45049e-07	0	0
GH10	g__Faecalibacterium	7.29263e-07	0	2.65758e-07	1.01683e-06	1.20616e-06	1.42485e-06	3.71801e-07	8.26238e-07	7.37113e-07	3.92393e-07	1.11524e-06	6.47887e-07	2.90098e-07	3.41094e-07	8.6809e-07
GH10	g__Eubacterium	1.68291e-07	0	0	5.98137e-08	0	4.91327e-08	1.59343e-07	1.27114e-07	5.6701e-08	4.4845e-07	6.19578e-08	1.94366e-07	7.25244e-08	1.70547e-07	4.96051e-07
GH10	g__Lactobacillus	0	0	0	0	0	0	0	0	0	0	0	0	0	0	0
GH10	g__Acetobacter	3.9268e-07	1.15059e-07	5.31517e-08	0	1.64476e-07	0	1.06229e-07	1.27114e-07	5.6701e-08	1.12112e-07	1.23916e-07	1.29577e-07	1.45049e-07	1.13698e-07	0
GH10	g__unclassified_f__Ruminococcaceae	2.58047e-06	1.49577e-06	9.03578e-07	2.6318e-06	4.49567e-06	1.52311e-06	1.38097e-06	3.74985e-06	1.92783e-06	3.86788e-06	3.2218e-06	5.37746e-06	6.74477e-06	1.64862e-06	1.79819e-06
GH10	g__unclassified_o__Clostridiales	0	0	0	0	0	0	0	0	0	0	0	0	0	0	0
GH10	g__Parabacteroides	2.69266e-06	7.36381e-06	5.15571e-06	1.25609e-06	2.35749e-06	2.50577e-06	5.15209e-06	4.57609e-06	1.70103e-06	1.68169e-06	3.59355e-06	2.33239e-06	2.17573e-06	2.04656e-06	2.35624e-06
GH10	g__Treponema	8.41457e-07	1.32318e-06	7.44123e-07	2.75143e-06	5.59218e-06	4.86414e-06	1.75277e-06	4.44898e-06	3.11856e-06	2.63464e-06	3.09789e-06	4.98873e-06	3.77127e-06	2.84245e-06	2.48026e-06
GH10	g__unclassified_o__Bacteroidales	0	2.30119e-07	1.06303e-07	0	1.09651e-07	0	0	0	0	0	0	0	0	0	0
GH10	g__Blautia	0	0	0	0	0	0	0	0	0	0	0	0	0	0	0
GH10	others	0.000213225	0.000183232	0.000205856	0.00018943	0.000176647	0.000165381	0.000216441	0.000219462	0.000260258	0.000263632	0.000221933	0.000247169	0.000240999	0.000287883	0.000156938
CBM50	g__Prevotella	0.000204586	0.000137899	0.000166099	0.000276339	0.000177579	0.000177615	0.000242733	0.000182408	0.00031299	0.000269406	0.000230111	0.000235961	0.000241724	0.0003399	0.000180129
CBM50	g__unclassified_d__Bacteria	6.9841e-05	7.95636e-05	0.000138566	3.13424e-05	3.95838e-05	2.59912e-05	5.21052e-05	4.49982e-05	2.75e-05	3.21202e-05	3.90334e-05	5.87634e-05	3.46667e-05	1.56903e-05	5.49377e-05
CBM50	g__Bacteroides	6.10898e-05	6.28225e-05	6.24e-05	2.29685e-05	2.98249e-05	4.2205e-05	6.3153e-05	6.26034e-05	3.85567e-05	6.33435e-05	6.3073e-05	7.47662e-05	5.74393e-05	2.65485e-05	2.75309e-05
CBM50	g__Clostridium	1.53145e-05	2.14586e-05	8.1322e-06	2.99069e-05	2.89477e-05	1.54768e-05	2.01835e-05	2.22449e-05	1.18505e-05	9.36139e-06	1.22057e-05	1.36704e-05	1.38522e-05	1.18814e-05	2.33144e-05
CBM50	g__unclassified_f__Lachnospiraceae	3.19754e-06	4.65991e-06	9.5673e-07	4.60566e-06	4.16672e-06	3.43929e-06	1.64655e-06	4.25831e-06	3.57216e-06	2.52253e-06	3.65551e-06	3.10986e-06	4.13389e-06	3.46779e-06	6.38666e-06
CBM50	g__unclassified_p__Firmicutes	7.01214e-06	6.09815e-06	5.26201e-06	1.1245e-05	1.10199e-05	7.12424e-06	1.18976e-05	1.42367e-05	5.5567e-06	5.99801e-06	7.86864e-06	7.58028e-06	7.76011e-06	5.23011e-06	9.73501e-06
CBM50	g__Alistipes	3.26485e-05	3.4748e-05	5.7829e-05	2.04563e-05	1.81472e-05	2.41733e-05	3.59053e-05	3.59096e-05	2.13763e-05	3.5876e-05	3.53159e-05	4.07521e-05	2.74867e-05	1.53492e-05	2.24463e-05
CBM50	g__Butyrivibrio	2.35608e-06	1.95601e-06	2.33867e-06	4.06733e-06	4.49567e-06	4.42194e-06	1.1154e-06	2.7965e-06	3.74227e-06	2.18619e-06	3.34572e-06	2.59155e-06	2.61088e-06	2.61506e-06	6.6967e-06
CBM50	g__Ruminococcus	1.57072e-06	5.58038e-06	1.11618e-06	1.14842e-05	1.1294e-05	1.42485e-05	4.78029e-06	7.30903e-06	3.45876e-06	1.7938e-06	3.90334e-06	3.10986e-06	4.56904e-06	4.49107e-06	7.62679e-06
CBM50	g__Methanobrevibacter	0	0	0	0	0	0	0	0	0	0	0	0	0	0	0
CBM50	g__Faecalibacterium	9.53652e-07	8.05416e-07	4.25213e-07	2.03367e-06	1.37063e-06	2.65317e-06	7.43601e-07	1.71603e-06	1.64433e-06	1.96197e-06	1.54894e-06	2.26761e-06	1.01534e-06	1.08013e-06	8.6809e-07
CBM50	g__Eubacterium	4.15119e-06	2.99155e-06	1.6477e-06	6.5197e-06	5.09875e-06	6.09246e-06	2.6026e-06	2.54227e-06	1.41753e-06	1.51352e-06	2.10656e-06	2.8507e-06	2.46583e-06	2.61506e-06	3.16233e-06
CBM50	g__Lactobacillus	4.06704e-05	1.5533e-06	2.28552e-06	2.45236e-06	3.07021e-06	3.39016e-06	3.34621e-06	3.74985e-06	2.55155e-06	2.66267e-05	2.00124e-05	1.71042e-05	2.84296e-05	3.63834e-06	3.03832e-06
CBM50	g__Acetobacter	5.60972e-08	5.75297e-08	1.00988e-06	0	0	1.47398e-07	4.24915e-07	0	5.6701e-07	1.68169e-07	6.19578e-07	1.29577e-07	2.17573e-07	1.70547e-07	1.55016e-06
CBM50	g__unclassified_f__Ruminococcaceae	0	1.15059e-07	5.31517e-08	5.98137e-08	1.09651e-07	3.93062e-07	5.31144e-08	6.35568e-08	5.6701e-08	5.60562e-08	0	1.29577e-07	2.17573e-07	1.13698e-07	1.24013e-07
CBM50	g__unclassified_o__Clostridiales	0	5.75297e-07	2.12607e-07	1.13646e-06	6.03078e-07	9.82654e-08	5.84258e-07	1.58892e-06	4.53608e-07	4.4845e-07	3.09789e-07	6.47887e-08	4.35146e-07	1.36438e-06	1.98421e-06
CBM50	g__Parabacteroides	1.51462e-06	4.31473e-06	4.09268e-06	1.97385e-06	2.85091e-06	2.16184e-06	3.87735e-06	3.87696e-06	2.26804e-06	1.28929e-06	6.81536e-07	1.7493e-06	1.66806e-06	1.47807e-06	1.61217e-06
CBM50	g__Treponema	2.35608e-06	3.73943e-06	2.65758e-06	5.38324e-06	7.23693e-06	7.36991e-06	3.87735e-06	5.78367e-06	4.87629e-06	3.92393e-06	2.7881e-06	6.02535e-06	4.56904e-06	5.5712e-06	2.97631e-06
CBM50	g__unclassified_o__Bacteroidales	2.69266e-06	1.78342e-06	6.75026e-06	1.43553e-06	1.58993e-06	2.80056e-06	2.17769e-06	2.3516e-06	1.75773e-06	3.86788e-06	4.399e-06	4.92394e-06	3.5537e-06	1.53492e-06	2.60427e-06
CBM50	g__Blautia	3.36583e-07	4.60238e-07	1.06303e-07	1.19627e-07	1.09651e-07	3.93062e-07	4.78029e-07	1.27114e-07	1.13402e-07	1.12112e-07	2.47831e-07	0	1.45049e-07	3.97943e-07	3.10032e-07
CBM50	others	0.00010507	0.00016396	0.000136919	0.000105033	0.000129223	0.000103424	0.000151004	0.000103026	8.13092e-05	8.72795e-05	7.47211e-05	8.32535e-05	8.9205e-05	8.47619e-05	0.000121843
CE6	g__Prevotella	0.00025154	0.000167181	0.000175135	0.000276519	0.000198961	0.00021019	0.000272902	0.000224737	0.000355232	0.000306964	0.000291202	0.000289606	0.000316787	0.000363095	0.000202885
CE6	g__unclassified_d__Bacteria	0.000108604	7.48462e-05	9.29623e-05	0.000117833	9.726e-05	0.000108141	0.000118711	0.00011364	0.000159557	0.000140084	0.000131412	0.000129189	0.000129238	0.000168728	9.28236e-05
CE6	g__Bacteroides	6.3502e-05	4.4528e-05	3.86413e-05	4.81501e-05	4.59984e-05	4.65287e-05	3.27716e-05	5.65655e-05	5.16546e-05	7.16959e-05	6.43122e-05	8.14394e-05	6.06304e-05	5.24148e-05	3.832e-05
CE6	g__Clostridium	1.9073e-06	1.72589e-06	1.96661e-06	8.97206e-07	1.91888e-06	2.94796e-06	6.37372e-07	2.09737e-06	2.43814e-06	1.45746e-06	1.48699e-06	1.55493e-06	6.5272e-07	2.16026e-06	2.04621e-06
CE6	g__unclassified_f__Lachnospiraceae	1.40243e-06	1.03554e-06	1.59455e-06	1.37572e-06	1.91888e-06	2.75143e-06	3.71801e-07	1.39825e-06	1.58763e-06	1.51352e-06	1.79678e-06	1.36056e-06	1.08787e-06	6.25339e-07	2.04621e-06
CE6	g__unclassified_p__Firmicutes	3.14144e-06	2.64637e-06	1.32879e-06	1.55516e-06	2.68644e-06	1.32658e-06	2.6026e-06	2.66939e-06	1.70103e-06	2.80281e-06	2.91202e-06	3.04507e-06	3.2636e-06	1.25068e-06	1.73618e-06
CE6	g__Alistipes	6.22678e-06	1.24264e-05	5.68723e-06	4.00752e-06	3.50882e-06	3.83235e-06	7.48913e-06	3.94052e-06	2.66495e-06	4.989e-06	5.01858e-06	5.96056e-06	4.49651e-06	2.33081e-06	2.72828e-06
CE6	g__Butyrivibrio	1.9073e-06	1.15059e-06	5.84668e-07	7.17765e-07	1.75441e-06	1.57225e-06	3.71801e-07	1.65248e-06	1.07732e-06	1.90591e-06	1.73482e-06	1.87887e-06	1.59554e-06	1.25068e-06	1.67417e-06
CE6	g__Ruminococcus	5.60972e-08	2.30119e-07	5.31517e-08	1.19627e-07	1.09651e-07	4.42194e-07	0	1.27114e-07	0	0	6.19578e-08	0	7.25244e-08	5.6849e-08	0
CE6	g__Methanobrevibacter	0	0	0	0	0	0	0	0	0	0	0	0	0	0	0
CE6	g__Faecalibacterium	9.8731e-06	4.14214e-06	3.50801e-06	4.90473e-06	1.23357e-05	1.68034e-05	4.72718e-06	1.21393e-05	1.17938e-05	1.27248e-05	1.25155e-05	1.0107e-05	8.77545e-06	6.82188e-06	1.01691e-05
CE6	g__Eubacterium	2.80486e-07	5.75297e-08	0	5.98137e-08	1.64476e-07	4.91327e-08	0	6.35568e-08	5.6701e-08	1.68169e-07	1.23916e-07	1.94366e-07	3.62622e-07	2.27396e-07	3.72039e-07
CE6	g__Lactobacillus	1.12194e-07	6.32827e-07	1.06303e-07	6.57951e-07	8.77204e-07	3.93062e-07	1.59343e-07	6.35568e-08	5.6701e-08	3.92393e-07	5.5762e-07	2.59155e-07	1.45049e-07	2.27396e-07	1.86019e-07
CE6	g__Acetobacter	0	0	0	0	0	0	0	0	0	0	0	0	0	0	0
CE6	g__unclassified_f__Ruminococcaceae	7.06824e-06	3.27919e-06	1.59455e-06	2.57199e-06	8.05931e-06	3.83235e-06	1.80589e-06	5.97434e-06	4.59278e-06	8.91294e-06	6.62948e-06	7.77465e-06	8.48536e-06	3.63834e-06	4.03042e-06
CE6	g__unclassified_o__Clostridiales	8.41457e-07	2.87649e-07	4.78365e-07	7.77579e-07	9.86855e-07	8.35256e-07	2.65572e-07	3.81341e-07	8.50515e-07	3.36337e-07	6.19578e-07	1.94366e-07	7.25244e-07	6.25339e-07	4.96051e-07
CE6	g__Parabacteroides	1.85121e-06	2.1286e-06	1.38194e-06	1.07665e-06	1.91888e-06	1.81791e-06	7.43601e-07	2.22449e-06	1.19072e-06	1.56957e-06	2.04461e-06	2.65634e-06	1.30544e-06	1.87602e-06	2.04621e-06
CE6	g__Treponema	4.48777e-07	4.60238e-07	1.06303e-07	7.17765e-07	1.80923e-06	1.62138e-06	7.43601e-07	1.71603e-06	9.63917e-07	1.06507e-06	1.30111e-06	1.29577e-06	1.45049e-06	6.25339e-07	1.42615e-06
CE6	g__unclassified_o__Bacteroidales	4.48777e-07	1.03554e-06	3.72062e-07	1.79441e-07	2.74126e-07	3.43929e-07	2.12457e-07	6.35568e-08	2.26804e-07	4.4845e-07	7.43493e-07	7.12676e-07	9.42817e-07	5.6849e-07	3.72039e-07
CE6	g__Blautia	0	0	0	0	0	0	0	0	0	0	0	0	0	0	0
CE6	others	7.82555e-05	0.000142846	0.00013054	9.40272e-05	7.48365e-05	7.23234e-05	0.00010522	8.60559e-05	8.63556e-05	8.53175e-05	7.30482e-05	8.18282e-05	7.41199e-05	0.000102101	7.60819e-05
